# Supplementary material for: Plastome of the mycoheterotrophic eudicot Exacum paucisquama (Gentianaceae) exhibits extensive gene loss and a highly expanded inverted repeat region
Source: PeerJ. 2020 Jun 9;8:e9157. doi: 10.7717/peerj.9157 (PMC7292021; doi:10.7717/peerj.9157)
Supplement: Supplemental Information 4 [file peerj-08-9157-s004.csv]

SeqName	Description	Length	#GO	GO IDs	GO Names
accD	acetyl-CoA carboxylase carboxyltransferase beta subunit (chloroplast)	1452	15	P:GO:0006629; P:GO:0006631; P:GO:0006633; P:GO:2001295; F:GO:0000166; F:GO:0003989; F:GO:0005524; F:GO:0008270; F:GO:0016740; F:GO:0016743; F:GO:0046872; C:GO:0009317; C:GO:0009507; C:GO:0009536; C:GO:0009570	P:lipid metabolic process; P:fatty acid metabolic process; P:fatty acid biosynthetic process; P:malonyl-CoA biosynthetic process; F:nucleotide binding; F:acetyl-CoA carboxylase activity; F:ATP binding; F:zinc ion binding; F:transferase activity; F:carboxyl- or carbamoyltransferase activity; F:metal ion binding; C:acetyl-CoA carboxylase complex; C:chloroplast; C:plastid; C:chloroplast stroma
clpP	Clp protease proteolytic subunit (chloroplast)	579	1	C:GO:0110165	C:cellular anatomical entity
rpl2	ribosomal protein L2 (chloroplast)	828	9	P:GO:0006412; F:GO:0003723; F:GO:0003735; F:GO:0016740; F:GO:0019843; C:GO:0005840; C:GO:0009507; C:GO:0009536; C:GO:0015934	P:translation; F:RNA binding; F:structural constituent of ribosome; F:transferase activity; F:rRNA binding; C:ribosome; C:chloroplast; C:plastid; C:large ribosomal subunit
rpl16	ribosomal protein L16 (chloroplast)	408	6	P:GO:0006412; F:GO:0003735; F:GO:0019843; C:GO:0005840; C:GO:0009507; C:GO:0009536	P:translation; F:structural constituent of ribosome; F:rRNA binding; C:ribosome; C:chloroplast; C:plastid
rpl20	ribosomal protein L20 (chloroplast)	354	8	P:GO:0000027; P:GO:0006412; F:GO:0003723; F:GO:0003735; F:GO:0019843; C:GO:0005840; C:GO:0009507; C:GO:0009536	P:ribosomal large subunit assembly; P:translation; F:RNA binding; F:structural constituent of ribosome; F:rRNA binding; C:ribosome; C:chloroplast; C:plastid
rpl36	ribosomal protein L36 (chloroplast)	114	1	C:GO:0110165	C:cellular anatomical entity
rps2	ribosomal protein S2 (chloroplast)	696	6	P:GO:0006412; F:GO:0003735; C:GO:0005840; C:GO:0009507; C:GO:0009536; C:GO:0015935	P:translation; F:structural constituent of ribosome; C:ribosome; C:chloroplast; C:plastid; C:small ribosomal subunit
rps3	ribosomal protein S3 (chloroplast)	663	7	P:GO:0006412; F:GO:0003723; F:GO:0003735; F:GO:0019843; C:GO:0005840; C:GO:0009507; C:GO:0009536	P:translation; F:RNA binding; F:structural constituent of ribosome; F:rRNA binding; C:ribosome; C:chloroplast; C:plastid
rps4	ribosomal protein S4 (chloroplast)	606	8	P:GO:0006412; F:GO:0003723; F:GO:0003735; F:GO:0019843; C:GO:0005840; C:GO:0009507; C:GO:0009536; C:GO:0015935	P:translation; F:RNA binding; F:structural constituent of ribosome; F:rRNA binding; C:ribosome; C:chloroplast; C:plastid; C:small ribosomal subunit
rps8	ribosomal protein S8 (chloroplast)	405	7	P:GO:0006412; F:GO:0003723; F:GO:0003735; F:GO:0019843; C:GO:0005840; C:GO:0009507; C:GO:0009536	P:translation; F:RNA binding; F:structural constituent of ribosome; F:rRNA binding; C:ribosome; C:chloroplast; C:plastid
rps11	ribosomal protein S11 (chloroplast)	420	8	P:GO:0006412; F:GO:0003723; F:GO:0003735; F:GO:0019843; C:GO:0005739; C:GO:0005840; C:GO:0009507; C:GO:0009536	P:translation; F:RNA binding; F:structural constituent of ribosome; F:rRNA binding; C:mitochondrion; C:ribosome; C:chloroplast; C:plastid
rps12	ribosomal protein S12 (chloroplast)	375	11	P:GO:0006412; P:GO:0046677; F:GO:0003723; F:GO:0003735; F:GO:0019843; C:GO:0005840; C:GO:0009507; C:GO:0009534; C:GO:0009536; C:GO:0009570; C:GO:0015935	P:translation; P:response to antibiotic; F:RNA binding; F:structural constituent of ribosome; F:rRNA binding; C:ribosome; C:chloroplast; C:chloroplast thylakoid; C:plastid; C:chloroplast stroma; C:small ribosomal subunit
rps14	ribosomal protein S14 (chloroplast)	303	7	P:GO:0006412; F:GO:0003723; F:GO:0003735; F:GO:0019843; C:GO:0005840; C:GO:0009507; C:GO:0009536	P:translation; F:RNA binding; F:structural constituent of ribosome; F:rRNA binding; C:ribosome; C:chloroplast; C:plastid
rps18	ribosomal protein S18 (chloroplast)	354	7	P:GO:0006412; F:GO:0003723; F:GO:0003735; F:GO:0019843; C:GO:0005840; C:GO:0009507; C:GO:0009536	P:translation; F:RNA binding; F:structural constituent of ribosome; F:rRNA binding; C:ribosome; C:chloroplast; C:plastid
rps19	ribosomal protein S19 (chloroplast)	279	8	P:GO:0006412; F:GO:0003723; F:GO:0003735; F:GO:0019843; C:GO:0005840; C:GO:0009507; C:GO:0009536; C:GO:0015935	P:translation; F:RNA binding; F:structural constituent of ribosome; F:rRNA binding; C:ribosome; C:chloroplast; C:plastid; C:small ribosomal subunit
