# Supplementary material for: Plastome of the mycoheterotrophic eudicot Exacum paucisquama (Gentianaceae) exhibits extensive gene loss and a highly expanded inverted repeat region
Source: PeerJ. 2020 Jun 9;8:e9157. doi: 10.7717/peerj.9157 (PMC7292021; doi:10.7717/peerj.9157)
Supplement: Supplemental Information 5 [file peerj-08-9157-s005.gb]

LOCUS       E_paucisquama          44028 bp    DNA     circular     02-FEB-2020
DEFINITION  Exacum paucisquama voucher 13082 complete plastid genome.
ACCESSION
VERSION
KEYWORDS    .
SOURCE      plastid Exacum paucisquama
  ORGANISM  Exacum paucisquama
            Unclassified.
REFERENCE   1  (bases 1 to 44028)
  AUTHORS   Li,Z.H. and Jin,X.H.
  TITLE     Plastome of the mycoheterotrophic eudicot Exacum paucisquama
            (Gentianaceae) exhibits extensive gene loss and a highly expanded
            inverted repeat region
  JOURNAL   Unpublished
REFERENCE   2  (bases 1 to 44028)
  AUTHORS   Li,Z.H. and Jin,X.H.
  TITLE     Direct Submission
  JOURNAL   Submitted (02-FEB-2020) State Key Laboratory of Systematic and
            Evolutionary Botany, Institute of Botany, Chinese Academy of
            Sciences, No. 20 Nanxincun, Xiangshan, Beijing, Beijing 100093,
            China
COMMENT     ##Assembly-Data-START##
            Assembly Method       :: Geneious/NOVOPlasty v. 10.2.2/2.7.1
            Sequencing Technology :: Illumina
            ##Assembly-Data-END##
FEATURES             Location/Qualifiers
     source          1..44028
                     /organism="Exacum paucisquama"
                     /organelle="plastid"
                     /mol_type="genomic DNA"
     gene            join(32416..32529,5368..6168)
                     /gene="rps12"
     CDS             join(32416..32529,5368..5599,6140..6168)
                     /gene="rps12"
                     /codon_start=1
                     /transl_table=11
                     /product="30S ribosomal protein S12"
                     /translation="MPTIKQLIRNTRKAITNVTKSPALRGCPQRRGTCTRVYTITPKK
                     PNSALRKVARVRLTSGFEITAYIPGIAHNLQEHSVVLVRGGRVKDLPGVRYHIVRGTL
                     DAVGVKDRQQGRSKYGVKSKNK"
     gene            complement(join(43098..44028,1..1910))
                     /gene="rrn23"
     rRNA            complement(join(43098..44028,1..1910))
                     /gene="rrn23"
                     /product="23S ribosomal RNA"
     misc_feature    1..6651
                     /note="large single copy region (LSC)"
     gene            complement(2533..4031)
                     /gene="rrn16"
     rRNA            complement(2533..4031)
                     /gene="rrn16"
                     /product="16S ribosomal RNA"
     gene            join(complement(18151..18264),5368..6168)
                     /gene="rps12"
     CDS             join(complement(18151..18264),5368..5599,6140..6168)
                     /gene="rps12"
                     /trans_splicing
                     /codon_start=1
                     /transl_table=11
                     /product="30S ribosomal protein S12"
                     /translation="MPTIKQLIRNTRKAITNVTKSPALRGCPQRRGTCTRVYTITPKK
                     PNSALRKVARVRLTSGFEITAYIPGIAHNLQEHSVVLVRGGRVKDLPGVRYHIVRGTL
                     DAVGVKDRQQGRSKYGVKSKNK"
     gene            6235..6691
                     /gene="rps7"
     repeat_region   6652..24273
                     /note="repeat B"
                     /rpt_type=inverted
     gene            7712..7814
                     /gene="rrn4.5"
     rRNA            7712..7814
                     /gene="rrn4.5"
                     /product="4.5S ribosomal RNA"
     gene            8032..8152
                     /gene="rrn5"
     rRNA            8032..8152
                     /gene="rrn5"
                     /product="5S ribosomal RNA"
     gene            complement(8328..8400)
                     /gene="trnE-UUC"
     tRNA            complement(8328..8400)
                     /gene="trnE-UUC"
                     /product="tRNA-Glu"
     gene            complement(9624..9697)
                     /gene="trnfM-CAU"
     tRNA            complement(9624..9697)
                     /gene="trnfM-CAU"
                     /product="tRNA-Met"
     gene            complement(9848..10150)
                     /gene="rps14"
     CDS             complement(9848..10150)
                     /gene="rps14"
                     /codon_start=1
                     /transl_table=11
                     /product="30S ribosomal protein S14"
                     /translation="MARKGLTQREKKRQKLEQKYHFIRRSLKKELRKVTSLSEKWEFY
                     RKLQSPPRNSAPTRLHRRCFETGRPRANYRDFGLSGHRLCKMVNTCLLPGATRSSW"
     gene            complement(10398..11003)
                     /gene="rps4"
     CDS             complement(10398..11003)
                     /gene="rps4"
                     /codon_start=1
                     /transl_table=11
                     /product="30S ribosomal protein S4"
                     /translation="MSRYRGPRFKKIRRLGALPGLTNKGPRTKNDPRKQLRSEKKSQY
                     CIRLEEKQKLRFNYGLTEQQLLKYVHIAGKAKRSTGRVLLQLLEMRLDNILFRLGMAS
                     TIPAARQLVNHRHILVNSRIVDIPSYCCKPRDIIMTKTEQKFRSLIKKSPDSSPTEKL
                     PSHLTLHPLQYKGLVNQIIDSKRVGLKVNELLIVEYYSRQT"
     gene            12258..12953
                     /gene="rps2"
     CDS             12258..12953
                     /gene="rps2"
                     /codon_start=1
                     /transl_table=11
                     /product="30S ribosomal protein S2"
                     /translation="MTRRYWNINLEQMMGAGVHFGRGTRKWNPKIEPYISAKRKGINI
                     TNLTRTARFLSQACDLVFEAASEGNQFLIVGTKNKAADSVAWAAIRTRCHYVTKKWLG
                     GMLTNWSTTETRLHKFRDLRIDQKKGRFNRLPKRDAAILKRNLSRLQTYLVGIKYMTE
                     LPDIVIIVDQHEEYTALQECITLGIPTICLIDTNCDPNLADILIPANDDAISSIRLIL
                     NKLVFAIYEGHFN"
     gene            13507..14958
                     /gene="accD"
     CDS             13507..14958
                     /gene="accD"
                     /codon_start=1
                     /transl_table=11
                     /product="acetyl-CoA carboxylase carboxyl transferase
                     beta"
                     /translation="MLCNCNKGLERRCGLNKTMNNLDASENKNISESEDSPRKDTPKN
                     IQSWGGHNDSRYSNGDFLLDEKDIRNFLPNYNFVVKDRNYSIYFYIENPIVEVDNNYF
                     FLSELESFFSSYLNNGFTSKNTYSNYYIHDTQYNCTGPIFNQIDSYLHSQICIHTWVH
                     DNNRDSYVYRVICGKNKKNSERGFLSIGILGKGSNLTTGESSNDIDGTLKYRHLWVQC
                     ESCYGLIYKKFLKSKMNICEQCGYHLKMSSSDRIELLIDPGTWDPMDEGMVSLDPIEF
                     HSEEEPYKNHINSYQRKTGLTEAVQTGIGHLSGIPVAVGVMDFQFMGGSMGSAVGEKI
                     TRLIEYATNQFLPLIIVCASGGARMQEGSLSLMQMAKISSALYDYQSQKKLFYISILT
                     SPTTGGVTASFGMLGDIIIAEPNAYIAFAGKRVIEQTLNKTVPEGSQMAEYLFEKGLF
                     DLIIPRNLLKDVLSELFKFHAFFPLNQNRLEQK"
     gene            complement(15604..15669)
                     /gene="trnP-UGG"
     gene            16137..16333
                     /gene="rpl33"
     gene            16517..16870
                     /gene="rps18"
     CDS             16517..16870
                     /gene="rps18"
                     /codon_start=1
                     /transl_table=11
                     /product="30S ribosomal protein S18"
                     /translation="MDKSKRFFLKFKSKQPFHRCLPPIQFQSGDYISYRNMSLISQFI
                     SEQGKILLRRVNRLTFKQQRLITIAIKQARILSLLPFLNNENHFERTKLTTKTKSTGL
                     RTRKKASPGGTAKGS"
     gene            complement(17058..17411)
                     /gene="rpl20"
     CDS             complement(17058..17411)
                     /gene="rpl20"
                     /codon_start=1
                     /transl_table=11
                     /product="50S ribosomal protein L20"
                     /translation="MTRIRRGYIARRRRTKICLVASSFRGGHSRLIRTITQERIRALV
                     SAHRDRDNKKRKFRRLWITRINAVIRVIALSYSYCRFLNDLYKRQLLLNRKILAQITI
                     SNRNCLYMISNQIIK"
     gene            complement(18413..20379)
                     /gene="clpP"
     CDS             complement(join(18413..18658,19306..19569,20311..20379))
                     /gene="clpP"
                     /codon_start=1
                     /transl_table=11
                     /product="clpP-like protease"
                     /translation="MPIGVPKIPFQSPGEEDASWVDVNRLYRERLLFLGRAVDSEISN
                     QLIGLMIYLSIEDYNKDLYLFINSPGGGLISGVAVYDTMQFVRPDVHTICMGLAASMG
                     SFILVGGEILYTIRVMIHQPASLFYEAQTGEFILEAEELLKLRETITRVYVQRTDKSL
                     WVVSEDMERDVFMSATEAQAYGIVDLVAIESK"
     gene            complement(20699..21118)
                     /gene="rps11"
     CDS             complement(20699..21118)
                     /gene="rps11"
                     /codon_start=1
                     /transl_table=11
                     /product="30S ribosomal protein S11"
                     /translation="MATSIIPRIGSRRNRRIGSRKGARRIPRGVIHVQASFNNIIVTI
                     TDGRDRVVSWSSAGTCGFKGARKGCPFAAQTTTGDAIYTVVDRGMQQAEVMIKGPGLG
                     RDAALRTICRSGILLTFVRDVTPMSHNGCRPPKKRRV"
     gene            complement(21219..21332)
                     /gene="rpl36"
     CDS             complement(21219..21332)
                     /gene="rpl36"
                     /codon_start=1
                     /transl_table=11
                     /product="50S ribosomal protein L36"
                     /translation="MKIRASVHKICEKCRLIRRRRRIIAICSNPRHKQRQG"
     gene            complement(21453..21538)
                     /gene="infA"
     gene            complement(21810..22214)
                     /gene="rps8"
     CDS             complement(21810..22214)
                     /gene="rps8"
                     /codon_start=1
                     /transl_table=11
                     /product="30S ribosomal protein S8"
                     /translation="MGRDNIAEIITSIQNADVDQKRVVRIRSINSTKNVVKILLWEGF
                     IETMRKQRENHKNFLVLTLRHRRTHKKSYRNLLNFKKISRPGLRIYSNYQQIPRILRG
                     MGIVILSTSRGIMTDREARLEGIGGEILCYIW"
     gene            complement(22384..23558)
                     /gene="rpl16"
     CDS             complement(join(22384..22782,23550..23558))
                     /gene="rpl16"
                     /codon_start=1
                     /transl_table=11
                     /product="50S ribosomal protein L16"
                     /translation="MLSSKRTRFHKQHRGRMKGISSRGNHICFGRYALQALEPAWITS
                     RQIEAGQRAMTRNALRGEKIWVRIFPDKPVTVRPTEARMGSGKGSPKYWVAVVKPGQI
                     LYEMNGVTENIARRAISIATSKMPIRTQFIILG"
     misc_feature    24274..26406
                     /note="small single copy region (SSC)"
     gene            24329..25822
                     /gene="rpl2"
     CDS             join(24329..24721,25388..25822)
                     /gene="rpl2"
                     /codon_start=1
                     /transl_table=11
                     /product="50S ribosomal protein L2"
                     /translation="MVIHLYKTFTPSTRNGTIDSQVKSNPRKNLIYGQHRCGEGRNAR
                     GIITAGHRGGGHKHLYRKIDFQRNKKDTYGKIITIEYDPNRNAYICLIHYGDGEKKYI
                     LHPRGAIIGDTIVSGTEVPIKMGNALPLSTNMPLGTAIHNIEITLGRGGQLARAAGTV
                     AKLIAKEGKLATLKLPSGEVRLIYKNYSATVGQVGNVGANQKNLGRAGSKRWLGKRPV
                     VRGVVMNPVDHPHGGGEGRASIGRKNPTTPWGYPALGIKSRKRNKYSDILIIRRRSK"
     gene            25870..26148
                     /gene="rps19"
     CDS             25870..26148
                     /gene="rps19"
                     /codon_start=1
                     /transl_table=11
                     /product="30S ribosomal protein S19"
                     /translation="MTRSVKKNPFVANHLLKKMVKLNTKEKKEIIITWSRASMIIPTM
                     IGHTIAIHNGKEHLPIYLTDHMVGHKLGEFSPTLNFGGHAKGDNKSRR"
     gene            26295..26957
                     /gene="rps3"
     CDS             26295..26957
                     /gene="rps3"
                     /codon_start=1
                     /transl_table=11
                     /product="30S ribosomal protein S3"
                     /translation="MGQKINPLGFRLGINQGHHSIWFAQHKIFFENLQEDQKIRECIK
                     NFVQKNRRVSSAIEGVARIEIKKKIHLIQIIILMGFPKLLLESGFRGVDKLKTTLEKE
                     LNCVNQSLNIAVKRITKPYENSTILAEFISEQLKNRVSFRKAMKKVIELTELADPHTK
                     GIQIQIAGRIDGKEIARVEWIREGRVPLQNILAKIDYCSYSARTIYGMLGIKVWIFGD
                     TE"
     repeat_region   complement(26407..44028)
                     /note="repeat A"
                     /rpt_type=inverted
     gene            27122..28296
                     /gene="rpl16"
     CDS             join(27122..27130,27898..28296)
                     /gene="rpl16"
                     /codon_start=1
                     /transl_table=11
                     /product="50S ribosomal protein L16"
                     /translation="MLSSKRTRFHKQHRGRMKGISSRGNHICFGRYALQALEPAWITS
                     RQIEAGQRAMTRNALRGEKIWVRIFPDKPVTVRPTEARMGSGKGSPKYWVAVVKPGQI
                     LYEMNGVTENIARRAISIATSKMPIRTQFIILG"
     gene            28466..28870
                     /gene="rps8"
     CDS             28466..28870
                     /gene="rps8"
                     /codon_start=1
                     /transl_table=11
                     /product="30S ribosomal protein S8"
                     /translation="MGRDNIAEIITSIQNADVDQKRVVRIRSINSTKNVVKILLWEGF
                     IETMRKQRENHKNFLVLTLRHRRTHKKSYRNLLNFKKISRPGLRIYSNYQQIPRILRG
                     MGIVILSTSRGIMTDREARLEGIGGEILCYIW"
     gene            29142..29227
                     /gene="infA"
     gene            29348..29461
                     /gene="rpl36"
     CDS             29348..29461
                     /gene="rpl36"
                     /codon_start=1
                     /transl_table=11
                     /product="50S ribosomal protein L36"
                     /translation="MKIRASVHKICEKCRLIRRRRRIIAICSNPRHKQRQG"
     gene            29562..29981
                     /gene="rps11"
     CDS             29562..29981
                     /gene="rps11"
                     /codon_start=1
                     /transl_table=11
                     /product="30S ribosomal protein S11"
                     /translation="MATSIIPRIGSRRNRRIGSRKGARRIPRGVIHVQASFNNIIVTI
                     TDGRDRVVSWSSAGTCGFKGARKGCPFAAQTTTGDAIYTVVDRGMQQAEVMIKGPGLG
                     RDAALRTICRSGILLTFVRDVTPMSHNGCRPPKKRRV"
     gene            30301..32267
                     /gene="clpP"
     CDS             join(30301..30369,31111..31374,32022..32267)
                     /gene="clpP"
                     /codon_start=1
                     /transl_table=11
                     /product="clpP-like protease"
                     /translation="MPIGVPKIPFQSPGEEDASWVDVNRLYRERLLFLGRAVDSEISN
                     QLIGLMIYLSIEDYNKDLYLFINSPGGGLISGVAVYDTMQFVRPDVHTICMGLAASMG
                     SFILVGGEILYTIRVMIHQPASLFYEAQTGEFILEAEELLKLRETITRVYVQRTDKSL
                     WVVSEDMERDVFMSATEAQAYGIVDLVAIESK"
     gene            33269..33622
                     /gene="rpl20"
     CDS             33269..33622
                     /gene="rpl20"
                     /codon_start=1
                     /transl_table=11
                     /product="50S ribosomal protein L20"
                     /translation="MTRIRRGYIARRRRTKICLVASSFRGGHSRLIRTITQERIRALV
                     SAHRDRDNKKRKFRRLWITRINAVIRVIALSYSYCRFLNDLYKRQLLLNRKILAQITI
                     SNRNCLYMISNQIIK"
     gene            complement(33810..34163)
                     /gene="rps18"
     CDS             complement(33810..34163)
                     /gene="rps18"
                     /codon_start=1
                     /transl_table=11
                     /product="30S ribosomal protein S18"
                     /translation="MDKSKRFFLKFKSKQPFHRCLPPIQFQSGDYISYRNMSLISQFI
                     SEQGKILLRRVNRLTFKQQRLITIAIKQARILSLLPFLNNENHFERTKLTTKTKSTGL
                     RTRKKASPGGTAKGS"
     gene            complement(34347..34543)
                     /gene="rpl33"
     gene            35011..35076
                     /gene="trnP-UGG"
     gene            complement(35722..37173)
                     /gene="accD"
     CDS             complement(35722..37173)
                     /gene="accD"
                     /codon_start=1
                     /transl_table=11
                     /product="acetyl-CoA carboxylase carboxyl transferase
                     beta"
                     /translation="MLCNCNKGLERRCGLNKTMNNLDASENKNISESEDSPRKDTPKN
                     IQSWGGHNDSRYSNGDFLLDEKDIRNFLPNYNFVVKDRNYSIYFYIENPIVEVDNNYF
                     FLSELESFFSSYLNNGFTSKNTYSNYYIHDTQYNCTGPIFNQIDSYLHSQICIHTWVH
                     DNNRDSYVYRVICGKNKKNSERGFLSIGILGKGSNLTTGESSNDIDGTLKYRHLWVQC
                     ESCYGLIYKKFLKSKMNICEQCGYHLKMSSSDRIELLIDPGTWDPMDEGMVSLDPIEF
                     HSEEEPYKNHINSYQRKTGLTEAVQTGIGHLSGIPVAVGVMDFQFMGGSMGSAVGEKI
                     TRLIEYATNQFLPLIIVCASGGARMQEGSLSLMQMAKISSALYDYQSQKKLFYISILT
                     SPTTGGVTASFGMLGDIIIAEPNAYIAFAGKRVIEQTLNKTVPEGSQMAEYLFEKGLF
                     DLIIPRNLLKDVLSELFKFHAFFPLNQNRLEQK"
     gene            complement(37727..38422)
                     /gene="rps2"
     CDS             complement(37727..38422)
                     /gene="rps2"
                     /codon_start=1
                     /transl_table=11
                     /product="30S ribosomal protein S2"
                     /translation="MTRRYWNINLEQMMGAGVHFGRGTRKWNPKIEPYISAKRKGINI
                     TNLTRTARFLSQACDLVFEAASEGNQFLIVGTKNKAADSVAWAAIRTRCHYVTKKWLG
                     GMLTNWSTTETRLHKFRDLRIDQKKGRFNRLPKRDAAILKRNLSRLQTYLVGIKYMTE
                     LPDIVIIVDQHEEYTALQECITLGIPTICLIDTNCDPNLADILIPANDDAISSIRLIL
                     NKLVFAIYEGHFN"
     gene            39677..40282
                     /gene="rps4"
     CDS             39677..40282
                     /gene="rps4"
                     /codon_start=1
                     /transl_table=11
                     /product="30S ribosomal protein S4"
                     /translation="MSRYRGPRFKKIRRLGALPGLTNKGPRTKNDPRKQLRSEKKSQY
                     CIRLEEKQKLRFNYGLTEQQLLKYVHIAGKAKRSTGRVLLQLLEMRLDNILFRLGMAS
                     TIPAARQLVNHRHILVNSRIVDIPSYCCKPRDIIMTKTEQKFRSLIKKSPDSSPTEKL
                     PSHLTLHPLQYKGLVNQIIDSKRVGLKVNELLIVEYYSRQT"
     gene            40530..40832
                     /gene="rps14"
     CDS             40530..40832
                     /gene="rps14"
                     /codon_start=1
                     /transl_table=11
                     /product="30S ribosomal protein S14"
                     /translation="MARKGLTQREKKRQKLEQKYHFIRRSLKKELRKVTSLSEKWEFY
                     RKLQSPPRNSAPTRLHRRCFETGRPRANYRDFGLSGHRLCKMVNTCLLPGATRSSW"
     gene            40983..41056
                     /gene="trnfM-CAU"
     tRNA            40983..41056
                     /gene="trnfM-CAU"
                     /product="tRNA-Met"
     gene            42280..42352
                     /gene="trnE-UUC"
     tRNA            42280..42352
                     /gene="trnE-UUC"
                     /product="tRNA-Glu"
     gene            complement(42528..42648)
                     /gene="rrn5"
     rRNA            complement(42528..42648)
                     /gene="rrn5"
                     /product="5S ribosomal RNA"
     gene            complement(42866..42968)
                     /gene="rrn4.5"
     rRNA            complement(42866..42968)
                     /gene="rrn4.5"
                     /product="4.5S ribosomal RNA"
BASE COUNT    14095 a   8080 c   7870 g  13983 t
ORIGIN
        1 aaaggtcacc aacttccttc accttccggc actgggcagg cgtcagcccc catacatagt
       61 cttatgactt tgcggagacc tgtgtttttg ataaacagtc gcccgggcct ggtcactgtg
      121 accccctttt gtgagggggc accccttctc ccgaagttac ggggtttttt tgccgagttc
      181 cttaaagaga gttgtctcgc acccctaggt attctctacc tacccacctg tgttggtttc
      241 gagtacagat atctttttgt ttgtggtctt cgagcttttc ctggaagtat gacatgaatt
      301 acttcagcac catagcgcct ggtactcgaa cattggctcg aggcattttc tctaccccct
      361 cttaccccaa atacgggggt accttacgct cttgaaccga taaccacctt tcgactaacc
      421 tagccctctc cattcctcgc gaccaacaaa agatagtaca ggaatattcg cctgttaccc
      481 atcaattacg ccgtttggcc tgatcttagg ccctgactca ccccccgcga acgaatcttg
      541 tagagaaatc ctttggtttt cggggcattg gattctcacc aacgtttgcg ttactcaagc
      601 caacattatc acttccgact tcatctacca ccgctcgcat gaaggcttcc ctctaagacg
      661 cggaacgctc ccctaccgat gtagttttcc atcccacagc ttcggcagat cacttagccc
      721 tgttcatctt cggcgtaaga gtgctcaatc agtgagctat tacgcattct atcaaggatg
      781 gctgcttcta gacaaacctc ctggctgtct tcgcaccccg acctccttta tcactgagtg
      841 gtcatttagg ggccttagct ggtgatccgg gctgtttccc tctcgacgat gaagcttatc
      901 ccccatcgtc tcactggccg acttcgaccc ctcttctttg ttttttgtta ttttggggtc
      961 atatctagta ttcagagttt gctctaattt ggtaccactc tcgtggcccg caccaaaacg
     1021 gtgctttacc cctagatgtc tgatcaactg ctgtgcctca acacatttcg gggagaacca
     1081 gctagctctg gattcgagtg gcatttcacc cctaaccaca actcatccca tgattcttca
     1141 acatcagttg gttcggacct ccacttagtt ttacccaagc ttcatcttgg tcatggatag
     1201 atcacccagg ttcgggtcca taagcagtga caattgccct atgaagactg gctttcgcta
     1261 tggctccaat acttcaatac gttaccttaa ccaagccact gcctatgagt cgccggctca
     1321 ttcttcaaca ggcacgcggt cgaagcccat gctcctccca ctgcttggga gcttatggtt
     1381 tcatgttcta tttcactccc caataaaagg gggttctttt cacccttccc tcacggtact
     1441 tacttcacta ttgatcaccc aggagtattt agccttgcaa ggtggtcctt gctgattcac
     1501 acgggattcc acgtgcccca tgctactcgg gttagagcat aagcaaatga tgcttttgac
     1561 tactggactt tcaccatcta gggtgcagca ttcgggctac ttcacttagc agaacatcac
     1621 ttatattgtt ctcccacaac cccattttca tggtttaggc tgttcccatt tcgctcgccg
     1681 ctactatggg aatcgctttt gctttatttt cctctggcta ctaagatgtt tcagttcacc
     1741 aggttgtctc ttacttgccc atggattcat cagcagttca aaaggttgac ccattcggga
     1801 atctttggat ctatgcttat tttcaactcc ccgaagcatt tcgtcaatga ttatgccctt
     1861 cccagtctct gggtgtctag gtatccacca taaatccttc ctcgtttgaa ctttgtcctt
     1921 cactttgatt ttcaatttga attgaaggct atgtcatcct aaggtactac taactggatg
     1981 gattttatca acgtccatga atgataaata ctagataaaa cagccgagcg ggaagttaag
     2041 tgctatcata tggctgtcta tacactgata ggaaggaagg agtatagatc ttcaataaga
     2101 taggattcac ggttgagcag gagaagtata tcatgtaatg tgccttggat gatacacatc
     2161 tcgggggtca gacgccaata agtgtattga actatccctg tggctgagag ccctcgcagc
     2221 ccagagacac aattagaatt atcagggagg ttgggtgtac caccgagcta atggataaag
     2281 caaatgagaa actccactcc tctctttacc tctttcaccc ccatgttgtc acacgaaaac
     2341 agaaaaaggg ggtcctatca acttgttcca acctaggata ataagctcat ggacttgttc
     2401 ttactttacc gtcgagaatg gaaagaagat ttctatcacc aagtttcact caaacgtagc
     2461 ttccttcttt ttgtttttgg gtatgaagaa gtatcaaacc aaaagactca aaaaacatta
     2521 gctctccctg aaaaggaggt gatccagccg caccttccag tacggctacc ttgttacgac
     2581 ttcattccag tcgctagccc tgcctttggc atccccctcc ttgtggttag ggtaacgact
     2641 tcgggcatga tcagctcccg tagtgtgacg ggcggtatgt acaaggcccg ggaacatatt
     2701 caccaccgta tggctgaccg gtgattacta gtgattccga cttcatgtag gcgagttgca
     2761 acctacaatc cgaactgagg acgggttttt gggattagct aacccttgtg gaatcgcagc
     2821 cctttgtccc aaaccattgt agcacgtgtg tcgcccaggg cataaggggc atgatgactt
     2881 gacgtcatcc tcgccttcct ccggcttatc actggcagtc tgttcagggt tccaaactta
     2941 attctggcaa ataaacacaa gggttgcgct cgttgcggga cttaacccaa caccttacgg
     3001 cacgagctga cgacagccat gcaccacctg tgttcgcgtt cccgagggca ccccttctct
     3061 ttcaagaaga ttcgtggaca tgtcaaaccc tggtaaggtt ctttgctttg catcaaatta
     3121 aaccacatgc tccaccgctt gtgtgggccc ccgtcaattc ctttgagttt cattcttgcg
     3181 aacatactcc ccaggcggga tacttaacgc gttagctata gcactgcacg ggttgatcgc
     3241 gcaacgccta gtatccatcg tttatggcca ggactactgg ggtatctaat cccatttgct
     3301 tccctggctt tcatctctca gtatcagtgt tggcccagca gagtgctttc gccattggtg
     3361 ttctttttga tctctacaca tttcaccgct ccatcataaa ttccctctgc ccctacccta
     3421 ctccaaccta gtagtttcca ccaccccgtc cagggttgag ccccagaatt tgacagtgga
     3481 cttaaaaagt cacctacgga cactttacgc ccaattattc cggataacgc ttgcatcctc
     3541 tgtattaccg cggctgctgg cacagagtta gccgatgctt attccccgat ataccatcat
     3601 tgtttcttct ccaagaaaag aagttcacga cccatgggcc tctacctcca cgcggcattg
     3661 ctccgtcagg ctttcaccca ttgcggaaaa ttcctcactg ctgcctccca taggagtctg
     3721 ggtcgtatct cagtcccagt gtggctgatc atcccccctc tcggaccagc tactgatcgt
     3781 tactttggta agctattacc ttaccaacta gctaatcaga cgcgagcccc ccctcgggcg
     3841 gattcctccc tttgctcctc agcctacggg gtattagtag ccatttccag ccgttgttcc
     3901 cctcccaagg acaggttctt acgcgttact cacccgtccg ccactgaaaa aacataactt
     3961 tccgtacgac ttgtatgtgt taagcatgcc gccagcgttc atcctgagcc aggatcaaac
     4021 tctccattag attcataatt gcattactta tagcttcctt gctaataaaa aactctattt
     4081 ttttattaca tacaagacaa tacaagacat aatttgtatc cgtgtgcttc atatttgttc
     4141 ggggttagtt ctcataaata aagttatttc tacccctaca cgtatctcac aagtcccctt
     4201 atctactcta atttctcatt gaatcccggt gagggatcaa agtcaagttg aaaaactcat
     4261 attaggttta gaaataatca gactcaaact gatgacttcc accctaaaac aaaaatgtac
     4321 taattccctt tttctttgaa acacatacaa aatttgtcct tgataatggt cttaactatt
     4381 ttattgatga atttcataca aaattactta attaaataaa aaagtaatag aaatacatgt
     4441 cttatcgaga cagaattggt aacgtactat tttttactta gcaggcaaag agttatctct
     4501 gtaaaaggga tgattccctt ggatcaacat gagagtctaa ttacattgca ttgccgggga
     4561 atgccttctg tatatctatc tgaaagagat tgactcttat atcccccttt cttcctatca
     4621 tggcacactc cttctatcgt gaagcctcct tctcctcatc ctcagtttat ggggaaaaat
     4681 agaaaatgtg aaacgagagt tcatcatggc aaaaagtact cactaagtcg gggtccccaa
     4741 ttaatccact agaataggta tcacaataca atataagtaa tcaaaaggat tttgaaggct
     4801 cgccaaagta tgaaagccag gatctttgtg aaaatggatt cctattataa gtataagagt
     4861 gtataatcac atggataaac tcacactaac tcttggttcc tttaatcata acccgagctc
     4921 gaagaaataa gagataagag gccctatgaa gagtgtgatc aaaaattcat aatcataata
     4981 gagtaagacc acaaaatgac ccaattaaat aattaattga ttatcttcat gcataaggat
     5041 aatagattac ctagtagaaa agattgaaaa agcatcacaa acctccctta tttcttgtct
     5101 atatttctgg attattatat aatataatga tgatttcgtt attcatataa cgaaatagaa
     5161 agtgttcaat tgaaatacga aaacgcgact aaattggtcc tagttactct tcgagccgga
     5221 gttgaaagga gagaggtaat tctcaaacgc taaaaaggat ccaattaaat gaattttaaa
     5281 gaattaatag aggagccata tgaggtgaaa atctcatgta tagttctgta aagtggcagt
     5341 caagagtgac ttatctgtca acttttcact atcactccaa aaaaaccaaa ctctgcctta
     5401 cgtaaagttg ccagagtacg attaacctct ggctttgaaa tcactgccta tatacccggt
     5461 attgcccata atttacaaga acattctgta gtcttagtaa gagggggaag ggttaaggat
     5521 ttacccggtg tgagatatca cattgttcga ggaaccttag atgctgtcgg agtaaaggat
     5581 cgtcaacaag gacgttctag tgcgttgtag gttcttatcc aagacttgta tcgtttgata
     5641 tgatgccatg tgaattgcta taaacatgtg aagtgtatgg ctaacccaat aacgaaagtt
     5701 tcatgagggg actggagcag gctattatga gacaaaaaaa tcttctctct aaagagattc
     5761 aaattgtaac tcttatatgt ccagggttca atataaaaat aattctcaga ggttttccct
     5821 tactttgtcc ggtgtgtggt ggtcaacaaa caattttaaa tacctcgatt tttttttaga
     5881 gcaggtctga gtaaaatagt aagaatttaa gacacttctt tttacactat ttcggaagtc
     5941 taaggattca attgtatgga tatgtaaaat acaggatttc caattttagc aggaaaggga
     6001 tactcaattt aaagtgagta aatagaattc catactcaat tttatatgca tatagaattc
     6061 cgtggaaagc cgtattcgac gaaagttgta tgtactggct tgaaggggga tctttcatat
     6121 ctttcgagat ccaccctaca atatggggta aaaagtaaaa ataaataatt ttagctctta
     6181 taaaaattaa aaaaaaaaaa aaagtaaaaa tttattttta cccctttcgt gctcatgtta
     6241 tgtcgagaaa aaaaacaacc aaatttgatc caatttatca taatcgatta attaatatgt
     6301 tggttaaccg tattctgaaa cacggaaaaa aatcattggc ttataaaatt atctatcgag
     6361 ctataaaaaa gattcaacaa gagacagaaa caaatccact atctgtttta cgtcaagcaa
     6421 tatgtggagt aattcccgat ataatagtaa aagcaagaca tataggtata tcgactcatc
     6481 aagttcccat tgaaatagga tctacacaag gaaaagtact tgccattcgt tggttattag
     6541 tggcatctca aaaacgtcta ggtaaaaata tggctttcaa attaagttcc gaattagtag
     6601 atgctgccaa agggagtggt gatgccgtac acaaaaagaa agagactcat agaatggcag
     6661 aggcaaatag agcttttgca cattttcatt actataaacg ggagccaacg accgaagccc
     6721 cggtgaacgg cggccgtaac tataacggtc ctaaggtagc gaaattcctt gtcgggtaag
     6781 ttccgacccg cacgaaaggc gtaacgattt gggcactgtc tcggagagag gctcggtgaa
     6841 atagacatgt ctgtgaagat gcggactacc tgcacctgga cagaaagacc ctatgaagct
     6901 tcactgttcc ccgggattgg ctttggacct ttcctgcaca gcttaggtgg aaggcgaaga
     6961 agacctcctt ccgggggggc cgagccatcg gtgagatacc actctggaag agctcgaatt
     7021 ctaactttgt gtcaggatct acgggacaag ggacagtctc aggtagacag tttctatggg
     7081 gcgtaggccc ccaaaaaggt aacggaggcg tgcaaaggtt tcctagggtc ggatggagat
     7141 tgaccctcga gtgtaaaggc agaagggagc ttgactgcaa gacccacccg tcgagcaggg
     7201 acgaaagttg gccttagtga tccgacggtg ccaagtggag gggccgtcgc tcaacggata
     7261 aaagttactc tagggataac aggctgatct tccccaagag ctcacatcga cgggaaggtt
     7321 tggcacctcg atgtcggctc ctcgccacct ggggctgtag tatgttccaa gggttgggct
     7381 gttcgcccat taaagcggta cgtgagctgg gttcagaacg tcgtgagaca gttcggtcca
     7441 tatccggtgt gggcgctaga gcattgagag gaccttttcc tagtacgaga ggaccggaaa
     7501 ggacgcacct ctggtgtacc agttattgtg cccatggtaa atgctgggta gccaagtgtg
     7561 gagcggataa ctgctgaaag catctaagta gtaagcccac cccaagatga gtgctcccct
     7621 attccgactt ccccccagag tttccggtag cacaagtcaa tacagcgagg ccctacgggg
     7681 atggagcgac agaagttttg agaattcaag agaaggtcac ggcgagacga gtcgtttatc
     7741 attatggtag gtgtcaagtg gaagtgcagt gatgcatgca gctgaggcat cctaatagac
     7801 cggtagactt gaaccttgtt cctacatgac ccgatcaaat tgatcagaca ctcgccatca
     7861 attttcgttg ttcaagtctc tgtctgataa catggaaaaa taaaaaactc tttgttcccc
     7921 ccctctatct atacggggat gggagcagag cctttggtgc cccttctagt caagaattgg
     7981 ggcactagcc aatatgtttt tctctcatgt ctttcttcat tcatggtttg atattctggg
     8041 gtcctaggcg tagaggaacc acaccaatcc atcccgaact tggtggttaa actctactgt
     8101 ggtgacaata ctgtaggaga ggtcctgcgg aaaaatagct cgacgtcagg atgataagat
     8161 aataaaaagc ttaccttctc tcattctttt taccccttca atatgaaaaa gaaaagtctt
     8221 ccccaattat gacatccctt ctctcccact tcacacctcg gaacgcaccc cctactccct
     8281 tgtatgtagt cttatggaga taaacttcct ttccgcagta cccctactac ccccagggga
     8341 agtcgaatcc ccattgtctc ctcgaaagag agatgtcctg aaccactaga cgatgggggc
     8401 ctacttacat aaccgttatc atactattca gtgttttgca ctctattata tttctatatc
     8461 taatgatata ttatttagtc taatagaact agaaatattt atctatttta agaattcaat
     8521 tttatttgta tattatagat atttatacca gtaaccaatt tatggatgag tactcttgga
     8581 gtagttggtc tagccctgaa cctatgtgcg tatggttttg tttttcggga aattgatgca
     8641 gcttaagatc cggaatttaa gactttttac acaaaaatat tctcttaact cttaaacggg
     8701 gagattcatg ctttgatggt gactcaagat cagcctcacg aaaaccctta tatttctatt
     8761 tcctattagg ttctaccacg tgaaaacact cttgaatgaa actttagctt tcgccggccg
     8821 tgaccaagaa accgctggtt catttgatgg gcggaaaata cccccggctt atcaatttat
     8881 cagataaaca attaggggct cgtatagcgc tgctggattt ttttatattc tggactgcgg
     8941 agcaatgaac ctatttgaag tgacttactt catcccagag aagtcaaaga tttaatcgga
     9001 ggacacatat ggttaagttc tatttcaata ataccgctta tcctagtgag ttttagaggc
     9061 ttactggacc aaaaacttcc caagcttaag catttaccct tccccgacgt ctttggtgcg
     9121 ggatcctggg atccgatcaa gggccaactg gtttaggtca atatctaatc taatgtgttc
     9181 ccccacaact ggagaagtca tttttggggt gtagaaatga tgcattttgg ggttgggacc
     9241 cctgtgctcc cctctaaggg ttccaaaagg atgagtaggt tttaaaaaaa gatatacaac
     9301 cttgacaaaa gaagaatata tgactcgcgc tcctttaggt tctaaaaatt gtgtagctgt
     9361 caagatcaat gcagtcaatt atgtctttct gataaattgg ttagtcacct ctcattttgt
     9421 tctaggattc ttcttcttcg tagctcattt gtaacacgta ggaagggctc gtgcagctgc
     9481 aagcaggatt aaaaaaaata tgattatgat aaagaagtga gtatacttat ctgtgatcgc
     9541 ggagtcattt gactcccctt tcctttaacc accacccaag tggtagttaa cagaatcaac
     9601 aaaaagtttt tgacaacaag atgttgcgga gacaggattt gaacccgtga cctcaaggtt
     9661 atgagccttg tgagctacca aactactcta ctccgcggcg gagagaggaa ttaaaaacta
     9721 atagacaaat aggggttgaa tatgtccctc taccatatcc gtataaatag aataacccat
     9781 ttatacggat atagtagagg gacattctcc aatcatgaac catagaatag aattcaagag
     9841 ttaatgctta ccaactcgat cttgttgctc ctggtaacaa acatgtatta accattttgc
     9901 aaagtctatg accagagagt ccaaagtctc gataattagc tcttggtctg ccggtctcaa
     9961 aacaacgccg atgaagacgt gtaggtgcac tatttcgtgg tggggattgt aactttctat
    10021 aaaattccca tttttcactc aatgacgtaa cttttcttag ttcctttttt aaggatcgac
    10081 gaataaaatg atatttctgt tccaattttt gtctcttctt ctcccgctga gtcaagcctt
    10141 tcctcgccat aatggtttag ttcctattag tatccttggt acaagttgaa tcctagatgt
    10201 agaaatataa gaaggtgtaa acctcctcca ttgaaagaaa tgatcttttc atagatacac
    10261 acattaaaaa aaaattgatc caacccacac ttatcttact taccccctca gttaatttac
    10321 ttcaacaaga gagaacaaaa ttatctgaac ccactctttc tcttgttatt ttactttctt
    10381 ttaggtatta gttagggtta agtctgacgc gaataatatt ctacgattaa caattcattt
    10441 actttcaaac ccacccgctt actatctatt atttgattaa ctaatccttt atattgaagg
    10501 gggtggaggg ttaaatgact tggcaatttc tcagtaggag atgagtccgg agatttttta
    10561 atcaaacttc taaatttttg ttcagtcttc gtcataataa tatctcgggg tttgcagcaa
    10621 taacttggta tatctactat acgactatta actaaaatat gtctatggtt taccaattgg
    10681 cgggctgcag gaatagttga agccataccc aatcgaaaga ggatgttatc caaacgcatt
    10741 tcaagtaatt gtagtaaaac tcggcctgtt gaccttttag cttttccagc aatatgaaca
    10801 tatttaagta attgttgttc tgtaagacca taattaaacc gcaatttttg tttttcctct
    10861 agacgaatac aatattgaga ttttttttcc gagcgtaact gttttctagg gtcgtttttg
    10921 gttctaggtc ctttatttgt tagtcctggt aaggctccca gacgacgtat ttttttgaaa
    10981 cgaggtcctc ggtaacgcga cataaaaact ccttttttat tatttcacat aaattttatc
    11041 cttttttttt ttcgtaacct ttttaactat aaactaaaat tgaactaaag aaaagtaagt
    11101 ttactcaatc agtgtactct aaaagagaat gagattaatt ggataaatat acagactact
    11161 ttgagtgtct attatagaaa aaggaatccc tttatcaaca aaattgatca attttgtatt
    11221 ttttacatga agggtgtaag aattggtgtg aagcaattcc acattcaata aaaaatcgaa
    11281 tatttgtttg atcaaataat tatctctata gtctgtaggt ctttttaaga actattaatt
    11341 ggacgagaat aaagaaaaga gagagtccca ttccgcatgt caataccaac aacaatgcaa
    11401 tttttaatca gaggaaaatc cgtcgactta aaaatcgtga gagttttagt ccccctatcc
    11461 tcgacccatt tttacttatt tacttatccg atttttttaa tttcaaaata aatctgggtg
    11521 aaaatgccct tctcttatta aattctatat tctatatgat aatatataaa aatgaacatc
    11581 tttgagaaaa accccatttg aacaattttg aatcaatatt atttgaatac ttaaatttac
    11641 aatttttttt tagatcaaga atttagaaaa tcaatataaa actttgagta ttgagagata
    11701 ctattgcaaa gttttatatc tgaagcgggt ttgcaagaaa tagctccatt ttagcaaaag
    11761 tggctctacg gggcatatca attggttgaa aggtttgaaa gattggtttt ttgggggaat
    11821 ggtacccgac gggaccagat tcaaaggatt tgtgcaccct tcaaaagagt ataaaaagat
    11881 tcccttagaa atcaaaaaga gaatctattt gctagaagaa tgagtttgtt tcatcacata
    11941 aaattcgttg attcttccct ttttgatttt aattgaatac ataaaaaaaa atgcaagatc
    12001 tgtccaaata accctttaag aggattttct gattgctaag aagggatgaa tccctttcac
    12061 tactttattt tttctttgat ttagtggatt catttaacag taataacaaa aagaaaggta
    12121 ataagaataa tggcttggac atgtctctac atccaatata acgtggagta gaaggttcca
    12181 ttggaacaat ctttctttta gtttggttca ggtttcttcg tcgctttttt tttttttaaa
    12241 aaaaaaaaag gggggggatg acaagaagat attggaacat caatttagaa cagatgatgg
    12301 gggcgggggt tcattttggt cgtggtacta ggaaatggaa tcctaaaatc gaaccttata
    12361 tctcggcaaa gcgtaagggt attaatatta caaatctcac tagaactgct cgttttttat
    12421 cacaagcttg tgatttggtt tttgaggcag caagtgaagg aaaccaattc ttaattgttg
    12481 gtactaaaaa taaagcagcg gattcggtag catgggctgc aataaggact cggtgccatt
    12541 atgttactaa aaaatggctc gggggtatgt taacaaattg gtctactaca gaaacgagac
    12601 ttcataagtt cagggacttg agaatagacc aaaaaaaggg aagattcaac cgtcttccaa
    12661 aaagggatgc agccatattg aaaagaaatt tatctcgttt gcaaacatat ctggtcggca
    12721 taaaatatat gacagagtta ccagatattg taatcatcgt tgatcaacac gaagaatata
    12781 ccgctttaca agagtgtatc actttgggaa ttccaacaat ttgtttaatt gatacaaact
    12841 gcgaccccaa tctagcagat atcttgattc cagcgaatga tgatgctata tcttcaatcc
    12901 gattaattct taacaaatta gtattcgcaa tttatgaggg acattttaac tagataaaaa
    12961 atctttgatc ataattttca gtatgaatat tgtatccaac ataaaagttg tgattggtag
    13021 taaagcaacg atttgctctt tgatatcaaa ttttatcttc ctagattttt atagctattt
    13081 tcttacgaag ttttgttata gcatctagaa tcacttccag tttaggtgga caacctagca
    13141 aatagacatt cacaggaatt agcttatcaa cctttcaaac agtactataa gaatcggtac
    13201 tgaacatccc ccggtaattg tacatgctcc catagcaata acatattttt gtttgggcat
    13261 ttgctcgtat aatctcacta aagtgaaaac aaaagagaat tcttttttaa tacttatctt
    13321 cttattattt tcttattagc caaagctaat aaagaatccg agtgattgaa ttttttcatt
    13381 tattctgata gtaaataata tattccaatc aaataaatag tttttaatca aatgactatt
    13441 catccatttt atttttgtgc aaataagggg caagaaacct ttatggaaag atggtggttg
    13501 aattccatat tgtgtaattg taataaaggg ttagaacgca ggtgtgggct aaataaaaca
    13561 atgaataatc ttgatgctag tgaaaataaa aatatcagtg aaagtgaaga ttcacctaga
    13621 aaagatacac caaaaaatat tcagagttgg gggggtcata atgattctcg ttacagtaat
    13681 ggtgattttt tattggacga aaaagatatt cggaatttcc ttccaaatta caattttgtt
    13741 gttaaggata ggaattattc tatatatttt tatattgaaa atccaattgt tgaggttgac
    13801 aacaattatt tttttctgag tgaactagaa agtttttttt ctagttacct aaataatgga
    13861 tttacaagca aaaatacata ctctaattat tacatacatg atactcaata taattgcact
    13921 ggtcctattt ttaatcaaat tgatagctat ctccactctc aaatttgtat tcatacttgg
    13981 gtgcatgata ataacagaga tagttacgtt tatagggtca tttgtggtaa aaataaaaag
    14041 aatagtgaaa gggggttttt gagtatagga atcttgggaa agggtagtaa tttaactaca
    14101 ggagaaagtt ctaatgatat cgatggaact ctaaagtata gacatttgtg ggttcaatgt
    14161 gaaagttgtt atggattaat ttataagaaa tttttgaaat caaaaatgaa tatttgtgaa
    14221 caatgtggat atcatttgaa aatgagtagt tcagatagaa tcgaactttt gattgatccc
    14281 ggtacttggg atcctatgga tgaaggcatg gtctccttgg atcccattga atttcattcg
    14341 gaggaggaac cttataaaaa tcatattaat tcatatcaaa gaaagacagg attaactgag
    14401 gctgttcaaa caggcatagg ccatctaagt ggcattcctg tagcagtcgg ggttatggat
    14461 tttcagttta tggggggtag tatgggatcc gcagtcggtg aaaaaatcac tcgtttgatt
    14521 gaatatgcta ctaatcaatt tctacctctt attatagtgt gtgcttcggg aggggctcgc
    14581 atgcaagaag gaagtttgag tttgatgcaa atggctaaaa tatcatctgc tttatatgat
    14641 tatcaatcac agaaaaaatt gttttatata tcaatcctta catctcctac tactggcgga
    14701 gtgacagcta gttttggtat gctgggtgat atcatcattg ccgaacccaa cgcttacatt
    14761 gcctttgcgg gtaaaagggt aattgaacaa acattgaata aaacagtacc cgaaggttca
    14821 caaatggcgg aatatttatt tgaaaagggc ttatttgacc taatcatacc acgtaatctt
    14881 ttaaaagacg ttttgagtga gttatttaag ttccacgctt tctttccttt gaatcaaaac
    14941 agactagaac aaaaataaaa tagtgagctc acttatttgt agcaaacgga tagttagttt
    15001 gttggaatcc aattataatg gaattatcct tcgtcacata agacttaatt aaataaagaa
    15061 tcaaaagttg tggataatcc ccttctctat atttctgatt aaaatctcta tcaaaaaaga
    15121 tgaaatttcc cttttcatgc aattaggcaa acaaagctca atttttcctc tcatcgtaca
    15181 tataaaattc aaatttgatt ctaaaaaaac agaaaatttg tttgttttct ttatttccat
    15241 tttttgcaaa taccatttta gctaaagata ctcgtagatt cagatgttaa tgaatcattt
    15301 gataatctgt aagaaattat ttctttacta aaactaaaaa agttaactct atgtttcgcg
    15361 cacttattct agatactcat ttaaactcgc ttagcttcaa atttttacta aaaattgaag
    15421 attgaatgaa ttagtataat gaaataatga acttcagcca aattaattat tgtcattctt
    15481 ttttctttta ttattattgg tctcctcctc tccttaatct atataaggtc aaattcctat
    15541 tgttatgtaa attactaact acctttttag tttaatttga tctaagttaa gaagaaaaaa
    15601 aatcacgctc tgtaggattt gaacctgtga cattttgtac ccaaaataag cgtactgcgt
    15661 catatccctt tccatttccc attgctccgc agtgtcgttt tatagaattt ttgtcttctt
    15721 ttctacatta catcgttatt ttcccccccc actctttcgt ctttgttgtt tcatttatca
    15781 tatgaataaa tttttaacag taaaacactc gtatacaaaa aaagaagtat tgtccacttt
    15841 ctcagtaaag gggagatttt tttttctgtt ttgattatta ggcaagcaat tatcttattg
    15901 actttactga attatttgta aattgcatac agtatatagt aataatatga ggaattatgg
    15961 ttttaattgt aattatacat tacatgtata aatagtacaa ctagaagcgg tctttaacta
    16021 cttacctagt gaattatata tatgttatat attacaataa aataaaaaag gtgaattctt
    16081 aatgtgagat ttaaaaacat atcttcttca tttttaatca aaaattcaag gagtttgagt
    16141 aatggtgatt ttggaatgta ccaattgggt tgtgactaaa atggctatta tagaataatg
    16201 aataatatag ggtatcaacg gacatttcca gatatattac tcaaaagaac catcataata
    16261 cacctaatca attagagttg agaaaattct atgcatattg ttacaaacat ataattcatg
    16321 gggaaataaa taggttgaat tgagtaccct tgtgtttacc cgaagtgaaa ggggtgacat
    16381 tgtatctatc tataattaga tcgaagaaga acaactctcg tgaatagctt tctagaacta
    16441 taaatccaaa ttttaaatcc taattattaa ttaggatttt tgagagaaag aagaaaataa
    16501 aatactaaaa caaaccatgg ataaatccaa gcgatttttt cttaaattta aatccaaaca
    16561 accctttcat agatgtttgc cccctattca atttcaatca ggggattata tttcttatag
    16621 aaatatgagt ttaattagtc aatttattag tgaacaggga aaaatcttat tgagacgagt
    16681 gaatagattg acctttaaac aacaacgctt aattactatc gctataaaac aagctcgtat
    16741 tttatctttg ttaccctttc tcaataatga gaaccacttt gaaagaacca agttgaccac
    16801 taaaacgaaa tccacgggtc ttcgaaccag aaaaaaagct tcccctgggg gtactgcgaa
    16861 aggaagttga ttgtggatta ctaatcattc taaaaacaaa ataattggat aaaacttttt
    16921 gtattgaatg tgttcattta ttttgactac gttagttatt agcatatttt atcttaatta
    16981 cttctattct accctcccgg agaatgaatt ccgggaaaat gtgtttaaat tattcaagta
    17041 aattcttgat aatctattta ttttatgatc tgattggaaa tcatatataa acaattccta
    17101 tttgatatgg ttatttgtgc aagtatttta cgattaagaa gcaactgcct tttgtacaga
    17161 tcatttagaa atctgcaata actataggat aatgcaatta cacgaattac tgcgtttatc
    17221 cgagtgatcc acagacggcg aaactttctc tttttattat ctcgatcccg atgagcagaa
    17281 actaaagctc gtattctctc ttgagtaata gttcgaataa gtcttgaatg gccccctcga
    17341 aaacttgatg caactaaaca aatttttgtt ctacgtctcc gagctatata tccccgccta
    17401 attctagtca ttgaatagat gaaactttca cgaaaaaata attgaattat tctccttcag
    17461 ttattctttt aagacttcct aatggattaa taacaaaacg gatttttcca atgtataaac
    17521 tagaaattcc aacggctttg actactataa ccttcccaac cacgatttct tattttaata
    17581 agaaataaga aagaaattat attctgttat agatatcaaa aatatagcaa ctaaaaaaat
    17641 agaaatgaat aaaattaaaa taaagaagtc gtgtagtggg ttccatcgtt tctatggtaa
    17701 cttcttaaac ggtgaggtct tctctataca ccggagtctt tacttccttt aatcttaatt
    17761 cttaatcaag gttattgtaa cttgtatagt tcatcctctt tagctctacc gtggatttat
    17821 ccagtaacag tcctttcaca atgaaatcca cctatacagt aacggtataa aattatgaaa
    17881 gttagctggg tagctgaccc tcttaattcg ttcttgacag agcaggggca taatttttgt
    17941 gctgtttaaa ttaatttaaa taataattct tccgcttaat gaataattat ttactatcac
    18001 tggagaattc tttctcattt tacattgagg taattcgctt tgcactaatg aaaaccataa
    18061 aatttatatt cattggtact ttttgttaat gcagactcac cggtaatgaa tgggaagaac
    18121 aaatcattat atgatctaaa cgagtcgcgc atacacccga gtacaggttc ctcggcgttg
    18181 agggcatccc cgaagagcag gggatttcgt gacatttgtg attgcttttc ttgtatttct
    18241 aataagttgt ttaatagttg gcatattaaa ttggatgcat aatggactgg tttaaattga
    18301 tcctaaccgg atgattatga attcatgacc aattaaaata aataaaaatg actaaattaa
    18361 ctattttatg tagttagaaa atctcaaatc atgaatttgt gtgaattcca tcttattttg
    18421 attcaatcgc tacaagatca acaattccat aagcttgtgc ttctgttgct gacataaaaa
    18481 catcccgttc catgtcttca gatacaaccc atagggattt gtccgttctt tgtacataaa
    18541 cccttgtgat ggtttcacgc agtttcaaca gttcttctgc ttccaggata aactctcccg
    18601 tttgtgcctc ataaaacaaa ctagcaggtt gatggatcat taccctgata gtatatagtt
    18661 atataataaa aagtttttct atctcacatg atgaagcaaa gaaaaaataa aaagaatagt
    18721 agaaaaaagc tagaattgaa caaccgtaca ggcatccttt ttgcatacgg ctctaaatta
    18781 agattgacct ctttatgaaa gaaagaaaga gaaaaataga atattcgaag ctataagacc
    18841 cagatgctca aattgccatc cttccttcca gagtattata aatagtataa aatactatga
    18901 tggctccgtt gccttctatc ttaatgttat tgtttttttg aatatgattt ggcaatccca
    18961 aagtttcttt ttgcttcaat caaagaaaat atcgtgtttt tttgcccacc cctttttatc
    19021 ataaatagta ttgtatttaa gagacttctg gtgtgaacaa aaaggtttgt gacgccgaac
    19081 tgtactctca ttataaaatt gagaatactc ctcgtctcat actactcttt tgatgcataa
    19141 tctaatgttt aaaaaaaaaa atcaaaattt tatcatatcg aatgcaaagt gccatgctat
    19201 tattacgtat tattcctgtt tcatagtgcg aaggcatagt cttccccttt cacttaaata
    19261 aaaatctcat tgacgccaag cgtggggaaa tgctaaacgt ttggtaattt cccccccaac
    19321 caggataaaa gatcccattg aagcggctaa ccccatgcat attgtatgga catctggtcg
    19381 cacaaattgc atagtatcat aaacagctac tccggatatt aaccctccac caggagagtt
    19441 tataaacaaa taaagatctt tgttataatc ttcaatactg agatatatca taagaccaat
    19501 caattgattt gagatctcgc tatcaactgc tcgtcctaaa aaaagtaatc tttctcgata
    19561 aagtctgttg attaggatac aattgtggcc cttcaaaacc atacacgcat cttttgatgc
    19621 atacagttca aaaaaaaaat caatgtatgg tcctctttcg tttctcatat caggtctttt
    19681 taagatttta aaggtttttt ttttcttcaa taaagacgag tttgactctt ttccttttct
    19741 tataataaat aaaagtcact aaatttattg aattaacttc tctttgatgt attgtttcat
    19801 caagtaaccc caatgacatt ttcttgttac tgagtaggtc tcttttctct ttttagattt
    19861 atgctctact ccgggtaaag attcacccaa gttgggtttg cacatatagg acaaacacag
    19921 ttattaccat tttctttttg gtatgatttt ttgctgtttt ttcaatttag tttatacgca
    19981 attttttgtt ttagtaaggg tttgcaatca actcgtttaa cacctattcc acagagaaat
    20041 cattttaaat cgaactagta atcataaata tattatcaat taagttagtt tttttttaac
    20101 ggagcctgaa tacttcatct ttttgagttc aaccaagcta accataaatg attctaatta
    20161 agaatagtaa tatggatcct ctaaaattgt acttcacgct caaaattttt aggattaaat
    20221 gaatccttcc tgggcgaaac agaggatatc tcaattggga agagaatgga ttaatcccat
    20281 atgacccaat atatctgaca agtcgcatta tacgtcaacc caagatgcat cttcctcccc
    20341 aggactttga aaaggtattt ttgggacacc aataggcatt aactaaaaga aaaaactaag
    20401 tactgtattg tactttgatg tgaaaacgta aaggtagtat tttagtgtgt ttataatttt
    20461 aataatttta taagtctttt tctaattcga atatttgtgt tggcttgacc tttcgtaagt
    20521 agagacagaa taagacgacc ataataaaga tggttactat ctgttcttga ttcaacacac
    20581 ttccattggt gtgtcccgag tagatactgt tattttatct taaaccatag taatactatt
    20641 tgatcgttga agcatttatt tttcttgttt ctcttgaaaa aaatttcaat gtgtatttct
    20701 acacccgtct ttttttcggc ggtctacatc cattatgtga cataggagtt acatctcgta
    20761 caaaagttaa taatatacca cttctgcaaa tagtccggag agctgcgtct cttcccagac
    20821 cgggaccttt tatcatgact tctgcttgtt gcataccccg atctactact gtataaatag
    20881 catctcctgt tgtggtttga gcagcaaagg gacatccttt tctcgctccc ttgaatccac
    20941 aagtaccggc agaggaccaa gaaaccacac gatcccgtcc atctgtaatc gtgacaatga
    21001 tattattgaa actggcttga acatgaataa ctccccttgg tattctacgt gcacctttac
    21061 gtgacccaat acgtctattt ctacgtgaac caattcgtgg tataatgctt gttgccatag
    21121 ttttttatct aaaaaatatg agttaaagat ctatggatat atccatttca tgttacaaaa
    21181 gattcctttt ttatgatccg ttcttttagc gagtttgatt atccctgcct ttgtttatgc
    21241 ctcgggttgg aacaaattgc tataattcgc cgtctcctac ggattagtcg acatttttca
    21301 caaattttat gaacagaagc tcttattttc atatttaaaa ttccctatcc taaaattaaa
    21361 taaatttcgg aatcaactta tttgaagata ataagtttct tgagaatttt gcatctcgat
    21421 tcgcattccc acgaaaggag tattcaaacc acttaagcct tcgaatcctt gttgtggagt
    21481 cgataaatta tacgtcctcg ggttgaatca taattactta cttcaatttt gactctatct
    21541 cctggtagta tccgtataaa actacgccga atatttcctg aaacataacc tagaatcaga
    21601 tcatcattat ctaaacgaat ctggaacatg ccattcggaa gcgcttcggt aattaaacct
    21661 ccctgaatcc atttttgttc tttcatttcc ggtaaagccc cttgaagtat caattaaagg
    21721 aggagggaca atattagaca atttacccta taatctttga atttctcttt tttttttttt
    21781 ttaattgtaa aaaaagagaa attcaaagat taccatatat aacacaaaat ttctccgcca
    21841 attccctcta gccgagcctc tcgatcggtc attatacctc gagaagtgga cagaattaca
    21901 atccccattc cgcgtaaaat tcgaggaatt tgttgatagt tagaatagat tcgtagaccc
    21961 ggacgactga tttttttgaa atttaaaagg tttctatagg attttttatg agtccttcta
    22021 tgtctcagcg ttaaaaccaa aaaattttta tgattttcgc gctgttttct catggtttca
    22081 ataaaacctt cccataagag tatttttaca acatttttgg tactattaat agatcttatt
    22141 cgaaccactc ttttttgatc cacatcagca ttttgtatag aggttattat ctcagcaata
    22201 ttgtctctac ccatgatgac ctaaaattgt tggtaactca ttatttgata taatcaacat
    22261 gttttttgtt tatgcaaaat tcaaggtata tatatatgtg agagttaatt tctcttttaa
    22321 ttcatttttt ttttcaaata atcaacatga agaatctttt ttgttggttg ttctttttat
    22381 cctttatccc aaaataatga attgagttcg tataggcatt ttggatgttg ctattgaaat
    22441 agcccgtcta gctatatttt ctgttactcc attcatttca taaagtattt gacccggttt
    22501 aacaacagct acccaatatt ttggggatcc tttccccgaa cccatacgtg cttctgtagg
    22561 tcttactgta actggtttgt ctggaaatat tcgtacccat attttttcac cacgaagtgc
    22621 atttcgtgtc attgctcgtt gacctgcttc tatttgtctg gatgtgatcc aagcaggttc
    22681 aagcgcctga agagcatatc taccgaaaca aatatgattc cctcgagaag atattccctt
    22741 cattcttcct ctatgttgtt tatggaatct ggttcttttg gagttatagt tgatggctgt
    22801 ttctgaattc catctctact acagaaccgg acgtgagaat ttcttctcat ctggctcctc
    22861 acgaataaaa taattaaaaa aaaaaatcca cctttcgcgg gcgaatgttt actcttctgt
    22921 ttaagctttt tgtgtttctt caactaatat atcaattgat cccggcttcg ttccgccatc
    22981 ccgactagtg aatcattaag atttcatttt caatacaatc ctttgcattc acagcttccg
    23041 tcgttaccac tgcttctttt ttaatgctta ggtctgaatt tgacaatggg gtgttgttct
    23101 tgggttaatt ttctcagcct ttattgcctc aaagcccttg actttttttt agagccaaat
    23161 aaaaaaagtc atttacttat gatgaattac tgaattaata ttgatgctat attacactgc
    23221 ccttataaaa ttttattcaa attggtaaga taacttctag accttacata atataatgga
    23281 attttctatc attcgttttt tctcaccatc tctcatcctc ccatttatct acaccctttt
    23341 tctatatttt gctttacaaa gatctttttc agaaaaaaaa aaatttcagt cgctataaag
    23401 gcatgattac tatatcacaa tcacatttta gctgagtctt ttaattgaga taatgtgaag
    23461 tgatgggttg gttagtactt ttttttaatt catactatgg ctgggatgat cctgtttaat
    23521 cctaacccga aaaaaccaac gagtcacaca ctaagcatag caattttatc aaaagatcaa
    23581 tcaaattttt attcaacctt ttggtattta gatactattt gtattatgta ttaatagtct
    23641 ttcaaatcat caatgattcc ctttattatg acaatgaggg ttttgagctt tttaaaaata
    23701 aaaagttaaa tggaagattt tattattctg tgtcgccaaa tatccaaact tttataccca
    23761 acataccata gatagttcga gcactatagg aacaataatc tatttttgcc aaaatgtttt
    23821 gtaggggaac tctgccttcg cgtatccatt caacacgcgc aatctctttt ccatcaatcc
    23881 gacccgcaat ttgaatttga attccttttg tatggggatc cgccagttcc gttaattcaa
    23941 taactttttt cattgctttt cgaaatgaaa ctctattttt taattgttca gatataaatt
    24001 ctgcaagaat agtggagttt tcatatggtt ttgtaattct tttaacagca atattaaggc
    24061 tttgattaac acaatttaat tctttttcta gggttgtctt taatttatcg actcctcgaa
    24121 atccactttc taataataac ttgggaaatc ccataagaat tatgatctga atcagatgga
    24181 tttttttttt tatctctata cgtgcaaccc cctctatcgc agaggagact ctcctatttt
    24241 tttgtacaaa atttttaata cattctcgta tttccgggtt attctattcc acctcttaga
    24301 aagcaaaaaa aactttaata cttttagaat ggtgatacat ttatacaaaa cttttacccc
    24361 aagcacacgc aatggaacca tagacagtca agtgaaatca aatccaagaa aaaatttgat
    24421 ctacggacag catcgttgtg gtgaaggtcg taatgccaga ggaatcatta ctgcagggca
    24481 taggggggga ggtcataagc atctatatcg taaaattgat tttcaacgga ataagaaaga
    24541 cacatatggt aaaatcataa ccatagaata tgaccctaat agaaatgcat acatttgtct
    24601 catacactat ggggatggtg agaagaaata tattttacat cccagagggg ctataattgg
    24661 agataccatt gtatctggta cagaagttcc tataaaaatg ggaaatgccc tacctttgag
    24721 tgcggtttga actattgatt tgcgtaattg gaagtaacca attaggttta cgacgaaacc
    24781 tagaaatgga tcaccaatct aatttgagta cctctctcgg atagacctca acagaaaact
    24841 gaagagtaat ggcagcaagt gattgaattc agtagttcct catatcaaat tattgacact
    24901 cgagatatag taatatggag aagacagaat tgtttcaagt accgacagaa ccgggagtac
    24961 cccttccttc aaagagagaa ggacagatta ttcacatttt ctttgatggt cagaggcaaa
    25021 taaaaagtaa aacggtgaga attctaagga attccctgag gaaaagtctc ctgcgttact
    25081 tataatatta atatatggaa gtatcaacgt aatttcatag agtcattcgg tctgagtgct
    25141 acatgaagaa cataagccag atgacggaac aggaagaccc aggatgtaga aaatcataac
    25201 atgagtcatt tggtagagat ttagattcat atatccccca tggggaggga cttcattata
    25261 gatataggat ccaactaact atatatatat atcatttaca tccagaaagc cgtatgcttt
    25321 ataagaggct tgtacagttt gggaagaggt tttgattgat caaaaagaaa aataagaatc
    25381 tacttcaacc aatatgccct taggcacggc catacataac atagaaatca cacttggaag
    25441 gggtggacaa ttagctagag cagcgggtac tgtagcgaaa ttgattgcaa aagaggggaa
    25501 attggctaca ttaaaattac cttcaggcga ggtccgttta atatacaaaa actactcagc
    25561 aacagttgga caagtaggga atgttggtgc gaaccagaaa aatttgggta gagccggatc
    25621 taagcgttgg ctaggtaagc gtcctgtagt aagaggggta gttatgaacc ctgtggacca
    25681 tccccatgga ggtggtgaag gaagagcctc aattggtaga aaaaacccca caaccccttg
    25741 gggttatcct gcacttggaa taaaaagtag aaaaaggaat aaatatagtg atattttgat
    25801 tattcgtcgc cgtagtaaat agaattgttt ctttatcttt aaaaaataaa caaaaatgag
    25861 gagtaagctg tgacacgttc agtaaaaaaa aatccttttg tagccaacca tttattaaaa
    25921 aaaatggtta aacttaacac aaaagagaaa aaagaaataa tcataacatg gtcccgggca
    25981 tctatgatta tccccacaat gatcgggcat accattgcaa tccataatgg aaaagaacat
    26041 ctgcctattt atctaacaga ccatatggtg ggacacaaat taggagaatt ttcaccaact
    26101 ttaaattttg gaggacatgc aaagggtgat aataaatccc gtcgttaaga tttacttaga
    26161 ttaaggatta aaaaaaaaaa acttgattta tgatacatta gcagaaggca ctttatgcta
    26221 acaaaggaaa atacagaaaa agaaaaacat ataactatgg cctatcataa tatgtaaaat
    26281 agtagtgggg gagtatggga caaaaaataa atccacttgg tttcagactt ggtataaatc
    26341 agggtcatca ttctatttgg tttgcacaac acaaaatttt ttttgagaat ctacaagaag
    26401 atcaaaaaat acgagaatgt attaaaaatt ttgtacaaaa aaataggaga gtctcctctg
    26461 cgatagaggg ggttgcacgt atagagataa aaaaaaaaat ccatctgatt cagatcataa
    26521 ttcttatggg atttcccaag ttattattag aaagtggatt tcgaggagtc gataaattaa
    26581 agacaaccct agaaaaagaa ttaaattgtg ttaatcaaag ccttaatatt gctgttaaaa
    26641 gaattacaaa accatatgaa aactccacta ttcttgcaga atttatatct gaacaattaa
    26701 aaaatagagt ttcatttcga aaagcaatga aaaaagttat tgaattaacg gaactggcgg
    26761 atccccatac aaaaggaatt caaattcaaa ttgcgggtcg gattgatgga aaagagattg
    26821 cgcgtgttga atggatacgc gaaggcagag ttcccctaca aaacattttg gcaaaaatag
    26881 attattgttc ctatagtgct cgaactatct atggtatgtt gggtataaaa gtttggatat
    26941 ttggcgacac agaataataa aatcttccat ttaacttttt atttttaaaa agctcaaaac
    27001 cctcattgtc ataataaagg gaatcattga tgatttgaaa gactattaat acataataca
    27061 aatagtatct aaataccaaa aggttgaata aaaatttgat tgatcttttg ataaaattgc
    27121 tatgcttagt gtgtgactcg ttggtttttt cgggttagga ttaaacagga tcatcccagc
    27181 catagtatga attaaaaaaa agtactaacc aacccatcac ttcacattat ctcaattaaa
    27241 agactcagct aaaatgtgat tgtgatatag taatcatgcc tttatagcga ctgaaatttt
    27301 tttttttctg aaaaagatct ttgtaaagca aaatatagaa aaagggtgta gataaatggg
    27361 aggatgagag atggtgagaa aaaacgaatg atagaaaatt ccattatatt atgtaaggtc
    27421 tagaagttat cttaccaatt tgaataaaat tttataaggg cagtgtaata tagcatcaat
    27481 attaattcag taattcatca taagtaaatg acttttttta tttggctcta aaaaaaagtc
    27541 aagggctttg aggcaataaa ggctgagaaa attaacccaa gaacaacacc ccattgtcaa
    27601 attcagacct aagcattaaa aaagaagcag tggtaacgac ggaagctgtg aatgcaaagg
    27661 attgtattga aaatgaaatc ttaatgattc actagtcggg atggcggaac gaagccggga
    27721 tcaattgata tattagttga agaaacacaa aaagcttaaa cagaagagta aacattcgcc
    27781 cgcgaaaggt ggattttttt ttttaattat tttattcgtg aggagccaga tgagaagaaa
    27841 ttctcacgtc cggttctgta gtagagatgg aattcagaaa cagccatcaa ctataactcc
    27901 aaaagaacca gattccataa acaacataga ggaagaatga agggaatatc ttctcgaggg
    27961 aatcatattt gtttcggtag atatgctctt caggcgcttg aacctgcttg gatcacatcc
    28021 agacaaatag aagcaggtca acgagcaatg acacgaaatg cacttcgtgg tgaaaaaata
    28081 tgggtacgaa tatttccaga caaaccagtt acagtaagac ctacagaagc acgtatgggt
    28141 tcggggaaag gatccccaaa atattgggta gctgttgtta aaccgggtca aatactttat
    28201 gaaatgaatg gagtaacaga aaatatagct agacgggcta tttcaatagc aacatccaaa
    28261 atgcctatac gaactcaatt cattattttg ggataaagga taaaaagaac aaccaacaaa
    28321 aaagattctt catgttgatt atttgaaaaa aaaaatgaat taaaagagaa attaactctc
    28381 acatatatat ataccttgaa ttttgcataa acaaaaaaca tgttgattat atcaaataat
    28441 gagttaccaa caattttagg tcatcatggg tagagacaat attgctgaga taataacctc
    28501 tatacaaaat gctgatgtgg atcaaaaaag agtggttcga ataagatcta ttaatagtac
    28561 caaaaatgtt gtaaaaatac tcttatggga aggttttatt gaaaccatga gaaaacagcg
    28621 cgaaaatcat aaaaattttt tggttttaac gctgagacat agaaggactc ataaaaaatc
    28681 ctatagaaac cttttaaatt tcaaaaaaat cagtcgtccg ggtctacgaa tctattctaa
    28741 ctatcaacaa attcctcgaa ttttacgcgg aatggggatt gtaattctgt ccacttctcg
    28801 aggtataatg accgatcgag aggctcggct agagggaatt ggcggagaaa ttttgtgtta
    28861 tatatggtaa tctttgaatt tctctttttt tacaattaaa aaaaaaaaaa aagagaaatt
    28921 caaagattat agggtaaatt gtctaatatt gtccctcctc ctttaattga tacttcaagg
    28981 ggctttaccg gaaatgaaag aacaaaaatg gattcaggga ggtttaatta ccgaagcgct
    29041 tccgaatggc atgttccaga ttcgtttaga taatgatgat ctgattctag gttatgtttc
    29101 aggaaatatt cggcgtagtt ttatacggat actaccagga gatagagtca aaattgaagt
    29161 aagtaattat gattcaaccc gaggacgtat aatttatcga ctccacaaca aggattcgaa
    29221 ggcttaagtg gtttgaatac tcctttcgtg ggaatgcgaa tcgagatgca aaattctcaa
    29281 gaaacttatt atcttcaaat aagttgattc cgaaatttat ttaattttag gatagggaat
    29341 tttaaatatg aaaataagag cttctgttca taaaatttgt gaaaaatgtc gactaatccg
    29401 taggagacgg cgaattatag caatttgttc caacccgagg cataaacaaa ggcagggata
    29461 atcaaactcg ctaaaagaac ggatcataaa aaaggaatct tttgtaacat gaaatggata
    29521 tatccataga tctttaactc atatttttta gataaaaaac tatggcaaca agcattatac
    29581 cacgaattgg ttcacgtaga aatagacgta ttgggtcacg taaaggtgca cgtagaatac
    29641 caaggggagt tattcatgtt caagccagtt tcaataatat cattgtcacg attacagatg
    29701 gacgggatcg tgtggtttct tggtcctctg ccggtacttg tggattcaag ggagcgagaa
    29761 aaggatgtcc ctttgctgct caaaccacaa caggagatgc tatttataca gtagtagatc
    29821 ggggtatgca acaagcagaa gtcatgataa aaggtcccgg tctgggaaga gacgcagctc
    29881 tccggactat ttgcagaagt ggtatattat taacttttgt acgagatgta actcctatgt
    29941 cacataatgg atgtagaccg ccgaaaaaaa gacgggtgta gaaatacaca ttgaaatttt
    30001 tttcaagaga aacaagaaaa ataaatgctt caacgatcaa atagtattac tatggtttaa
    30061 gataaaataa cagtatctac tcgggacaca ccaatggaag tgtgttgaat caagaacaga
    30121 tagtaaccat ctttattatg gtcgtcttat tctgtctcta cttacgaaag gtcaagccaa
    30181 cacaaatatt cgaattagaa aaagacttat aaaattatta aaattataaa cacactaaaa
    30241 tactaccttt acgttttcac atcaaagtac aatacagtac ttagtttttt cttttagtta
    30301 atgcctattg gtgtcccaaa aatacctttt caaagtcctg gggaggaaga tgcatcttgg
    30361 gttgacgtat aatgcgactt gtcagatata ttgggtcata tgggattaat ccattctctt
    30421 cccaattgag atatcctctg tttcgcccag gaaggattca tttaatccta aaaattttga
    30481 gcgtgaagta caattttaga ggatccatat tactattctt aattagaatc atttatggtt
    30541 agcttggttg aactcaaaaa gatgaagtat tcaggctccg ttaaaaaaaa actaacttaa
    30601 ttgataatat atttatgatt actagttcga tttaaaatga tttctctgtg gaataggtgt
    30661 taaacgagtt gattgcaaac ccttactaaa acaaaaaatt gcgtataaac taaattgaaa
    30721 aaacagcaaa aaatcatacc aaaaagaaaa tggtaataac tgtgtttgtc ctatatgtgc
    30781 aaacccaact tgggtgaatc tttacccgga gtagagcata aatctaaaaa gagaaaagag
    30841 acctactcag taacaagaaa atgtcattgg ggttacttga tgaaacaata catcaaagag
    30901 aagttaattc aataaattta gtgactttta tttattataa gaaaaggaaa agagtcaaac
    30961 tcgtctttat tgaagaaaaa aaaaaccttt aaaatcttaa aaagacctga tatgagaaac
    31021 gaaagaggac catacattga tttttttttt gaactgtatg catcaaaaga tgcgtgtatg
    31081 gttttgaagg gccacaattg tatcctaatc aacagacttt atcgagaaag attacttttt
    31141 ttaggacgag cagttgatag cgagatctca aatcaattga ttggtcttat gatatatctc
    31201 agtattgaag attataacaa agatctttat ttgtttataa actctcctgg tggagggtta
    31261 atatccggag tagctgttta tgatactatg caatttgtgc gaccagatgt ccatacaata
    31321 tgcatggggt tagccgcttc aatgggatct tttatcctgg ttggggggga aattaccaaa
    31381 cgtttagcat ttccccacgc ttggcgtcaa tgagattttt atttaagtga aaggggaaga
    31441 ctatgccttc gcactatgaa acaggaataa tacgtaataa tagcatggca ctttgcattc
    31501 gatatgataa aattttgatt ttttttttta aacattagat tatgcatcaa aagagtagta
    31561 tgagacgagg agtattctca attttataat gagagtacag ttcggcgtca caaacctttt
    31621 tgttcacacc agaagtctct taaatacaat actatttatg ataaaaaggg gtgggcaaaa
    31681 aaacacgata ttttctttga ttgaagcaaa aagaaacttt gggattgcca aatcatattc
    31741 aaaaaaacaa taacattaag atagaaggca acggagccat catagtattt tatactattt
    31801 ataatactct ggaaggaagg atggcaattt gagcatctgg gtcttatagc ttcgaatatt
    31861 ctatttttct ctttctttct ttcataaaga ggtcaatctt aatttagagc cgtatgcaaa
    31921 aaggatgcct gtacggttgt tcaattctag cttttttcta ctattctttt tattttttct
    31981 ttgcttcatc atgtgagata gaaaaacttt ttattatata actatatact atcagggtaa
    32041 tgatccatca acctgctagt ttgttttatg aggcacaaac gggagagttt atcctggaag
    32101 cagaagaact gttgaaactg cgtgaaacca tcacaagggt ttatgtacaa agaacggaca
    32161 aatccctatg ggttgtatct gaagacatgg aacgggatgt ttttatgtca gcaacagaag
    32221 cacaagctta tggaattgtt gatcttgtag cgattgaatc aaaataagat ggaattcaca
    32281 caaattcatg atttgagatt ttctaactac ataaaatagt taatttagtc atttttattt
    32341 attttaattg gtcatgaatt cataatcatc cggttaggat caatttaaac cagtccatta
    32401 tgcatccaat ttaatatgcc aactattaaa caacttatta gaaatacaag aaaagcaatc
    32461 acaaatgtca cgaaatcccc tgctcttcgg ggatgccctc aacgccgagg aacctgtact
    32521 cgggtgtatg cgcgactcgt ttagatcata taatgatttg ttcttcccat tcattaccgg
    32581 tgagtctgca ttaacaaaaa gtaccaatga atataaattt tatggttttc attagtgcaa
    32641 agcgaattac ctcaatgtaa aatgagaaag aattctccag tgatagtaaa taattattca
    32701 ttaagcggaa gaattattat ttaaattaat ttaaacagca caaaaattat gcccctgctc
    32761 tgtcaagaac gaattaagag ggtcagctac ccagctaact ttcataattt tataccgtta
    32821 ctgtataggt ggatttcatt gtgaaaggac tgttactgga taaatccacg gtagagctaa
    32881 agaggatgaa ctatacaagt tacaataacc ttgattaaga attaagatta aaggaagtaa
    32941 agactccggt gtatagagaa gacctcaccg tttaagaagt taccatagaa acgatggaac
    33001 ccactacacg acttctttat tttaatttta ttcatttcta tttttttagt tgctatattt
    33061 ttgatatcta taacagaata taatttcttt cttatttctt attaaaataa gaaatcgtgg
    33121 ttgggaaggt tatagtagtc aaagccgttg gaatttctag tttatacatt ggaaaaatcc
    33181 gttttgttat taatccatta ggaagtctta aaagaataac tgaaggagaa taattcaatt
    33241 attttttcgt gaaagtttca tctattcaat gactagaatt aggcggggat atatagctcg
    33301 gagacgtaga acaaaaattt gtttagttgc atcaagtttt cgagggggcc attcaagact
    33361 tattcgaact attactcaag agagaatacg agctttagtt tctgctcatc gggatcgaga
    33421 taataaaaag agaaagtttc gccgtctgtg gatcactcgg ataaacgcag taattcgtgt
    33481 aattgcatta tcctatagtt attgcagatt tctaaatgat ctgtacaaaa ggcagttgct
    33541 tcttaatcgt aaaatacttg cacaaataac catatcaaat aggaattgtt tatatatgat
    33601 ttccaatcag atcataaaat aaatagatta tcaagaattt acttgaataa tttaaacaca
    33661 ttttcccgga attcattctc cgggagggta gaatagaagt aattaagata aaatatgcta
    33721 ataactaacg tagtcaaaat aaatgaacac attcaataca aaaagtttta tccaattatt
    33781 ttgtttttag aatgattagt aatccacaat caacttcctt tcgcagtacc cccaggggaa
    33841 gctttttttc tggttcgaag acccgtggat ttcgttttag tggtcaactt ggttctttca
    33901 aagtggttct cattattgag aaagggtaac aaagataaaa tacgagcttg ttttatagcg
    33961 atagtaatta agcgttgttg tttaaaggtc aatctattca ctcgtctcaa taagattttt
    34021 ccctgttcac taataaattg actaattaaa ctcatatttc tataagaaat ataatcccct
    34081 gattgaaatt gaataggggg caaacatcta tgaaagggtt gtttggattt aaatttaaga
    34141 aaaaatcgct tggatttatc catggtttgt tttagtattt tattttcttc tttctctcaa
    34201 aaatcctaat taataattag gatttaaaat ttggatttat agttctagaa agctattcac
    34261 gagagttgtt cttcttcgat ctaattatag atagatacaa tgtcacccct ttcacttcgg
    34321 gtaaacacaa gggtactcaa ttcaacctat ttatttcccc atgaattata tgtttgtaac
    34381 aatatgcata gaattttctc aactctaatt gattaggtgt attatgatgg ttcttttgag
    34441 taatatatct ggaaatgtcc gttgataccc tatattattc attattctat aatagccatt
    34501 ttagtcacaa cccaattggt acattccaaa atcaccatta ctcaaactcc ttgaattttt
    34561 gattaaaaat gaagaagata tgtttttaaa tctcacatta agaattcacc ttttttattt
    34621 tattgtaata tataacatat atataattca ctaggtaagt agttaaagac cgcttctagt
    34681 tgtactattt atacatgtaa tgtataatta caattaaaac cataattcct catattatta
    34741 ctatatactg tatgcaattt acaaataatt cagtaaagtc aataagataa ttgcttgcct
    34801 aataatcaaa acagaaaaaa aaatctcccc tttactgaga aagtggacaa tacttctttt
    34861 tttgtatacg agtgttttac tgttaaaaat ttattcatat gataaatgaa acaacaaaga
    34921 cgaaagagtg gggggggaaa ataacgatgt aatgtagaaa agaagacaaa aattctataa
    34981 aacgacactg cggagcaatg ggaaatggaa agggatatga cgcagtacgc ttattttggg
    35041 tacaaaatgt cacaggttca aatcctacag agcgtgattt tttttcttct taacttagat
    35101 caaattaaac taaaaaggta gttagtaatt tacataacaa taggaatttg accttatata
    35161 gattaaggag aggaggagac caataataat aaaagaaaaa agaatgacaa taattaattt
    35221 ggctgaagtt cattatttca ttatactaat tcattcaatc ttcaattttt agtaaaaatt
    35281 tgaagctaag cgagtttaaa tgagtatcta gaataagtgc gcgaaacata gagttaactt
    35341 ttttagtttt agtaaagaaa taatttctta cagattatca aatgattcat taacatctga
    35401 atctacgagt atctttagct aaaatggtat ttgcaaaaaa tggaaataaa gaaaacaaac
    35461 aaattttctg tttttttaga atcaaatttg aattttatat gtacgatgag aggaaaaatt
    35521 gagctttgtt tgcctaattg catgaaaagg gaaatttcat cttttttgat agagatttta
    35581 atcagaaata tagagaaggg gattatccac aacttttgat tctttattta attaagtctt
    35641 atgtgacgaa ggataattcc attataattg gattccaaca aactaactat ccgtttgcta
    35701 caaataagtg agctcactat tttatttttg ttctagtctg ttttgattca aaggaaagaa
    35761 agcgtggaac ttaaataact cactcaaaac gtcttttaaa agattacgtg gtatgattag
    35821 gtcaaataag cccttttcaa ataaatattc cgccatttgt gaaccttcgg gtactgtttt
    35881 attcaatgtt tgttcaatta cccttttacc cgcaaaggca atgtaagcgt tgggttcggc
    35941 aatgatgata tcacccagca taccaaaact agctgtcact ccgccagtag taggagatgt
    36001 aaggattgat atataaaaca attttttctg tgattgataa tcatataaag cagatgatat
    36061 tttagccatt tgcatcaaac tcaaacttcc ttcttgcatg cgagcccctc ccgaagcaca
    36121 cactataata agaggtagaa attgattagt agcatattca atcaaacgag tgattttttc
    36181 accgactgcg gatcccatac taccccccat aaactgaaaa tccataaccc cgactgctac
    36241 aggaatgcca cttagatggc ctatgcctgt ttgaacagcc tcagttaatc ctgtctttct
    36301 ttgatatgaa ttaatatgat ttttataagg ttcctcctcc gaatgaaatt caatgggatc
    36361 caaggagacc atgccttcat ccataggatc ccaagtaccg ggatcaatca aaagttcgat
    36421 tctatctgaa ctactcattt tcaaatgata tccacattgt tcacaaatat tcatttttga
    36481 tttcaaaaat ttcttataaa ttaatccata acaactttca cattgaaccc acaaatgtct
    36541 atactttaga gttccatcga tatcattaga actttctcct gtagttaaat tactaccctt
    36601 tcccaagatt cctatactca aaaaccccct ttcactattc tttttatttt taccacaaat
    36661 gaccctataa acgtaactat ctctgttatt atcatgcacc caagtatgaa tacaaatttg
    36721 agagtggaga tagctatcaa tttgattaaa aataggacca gtgcaattat attgagtatc
    36781 atgtatgtaa taattagagt atgtattttt gcttgtaaat ccattattta ggtaactaga
    36841 aaaaaaactt tctagttcac tcagaaaaaa ataattgttg tcaacctcaa caattggatt
    36901 ttcaatataa aaatatatag aataattcct atccttaaca acaaaattgt aatttggaag
    36961 gaaattccga atatcttttt cgtccaataa aaaatcacca ttactgtaac gagaatcatt
    37021 atgacccccc caactctgaa tattttttgg tgtatctttt ctaggtgaat cttcactttc
    37081 actgatattt ttattttcac tagcatcaag attattcatt gttttattta gcccacacct
    37141 gcgttctaac cctttattac aattacacaa tatggaattc aaccaccatc tttccataaa
    37201 ggtttcttgc cccttatttg cacaaaaata aaatggatga atagtcattt gattaaaaac
    37261 tatttatttg attggaatat attatttact atcagaataa atgaaaaaat tcaatcactc
    37321 ggattcttta ttagctttgg ctaataagaa aataataaga agataagtat taaaaaagaa
    37381 ttctcttttg ttttcacttt agtgagatta tacgagcaaa tgcccaaaca aaaatatgtt
    37441 attgctatgg gagcatgtac aattaccggg ggatgttcag taccgattct tatagtactg
    37501 tttgaaaggt tgataagcta attcctgtga atgtctattt gctaggttgt ccacctaaac
    37561 tggaagtgat tctagatgct ataacaaaac ttcgtaagaa aatagctata aaaatctagg
    37621 aagataaaat ttgatatcaa agagcaaatc gttgctttac taccaatcac aacttttatg
    37681 ttggatacaa tattcatact gaaaattatg atcaaagatt ttttatctag ttaaaatgtc
    37741 cctcataaat tgcgaatact aatttgttaa gaattaatcg gattgaagat atagcatcat
    37801 cattcgctgg aatcaagata tctgctagat tggggtcgca gtttgtatca attaaacaaa
    37861 ttgttggaat tcccaaagtg atacactctt gtaaagcggt atattcttcg tgttgatcaa
    37921 cgatgattac aatatctggt aactctgtca tatattttat gccgaccaga tatgtttgca
    37981 aacgagataa atttcttttc aatatggctg catccctttt tggaagacgg ttgaatcttc
    38041 cctttttttg gtctattctc aagtccctga acttatgaag tctcgtttct gtagtagacc
    38101 aatttgttaa catacccccg agccattttt tagtaacata atggcaccga gtccttattg
    38161 cagcccatgc taccgaatcc gctgctttat ttttagtacc aacaattaag aattggtttc
    38221 cttcacttgc tgcctcaaaa accaaatcac aagcttgtga taaaaaacga gcagttctag
    38281 tgagatttgt aatattaata cccttacgct ttgccgagat ataaggttcg attttaggat
    38341 tccatttcct agtaccacga ccaaaatgaa cccccgcccc catcatctgt tctaaattga
    38401 tgttccaata tcttcttgtc atcccccccc tttttttttt ttaaaaaaaa aaaaagcgac
    38461 gaagaaacct gaaccaaact aaaagaaaga ttgttccaat ggaaccttct actccacgtt
    38521 atattggatg tagagacatg tccaagccat tattcttatt acctttcttt ttgttattac
    38581 tgttaaatga atccactaaa tcaaagaaaa aataaagtag tgaaagggat tcatcccttc
    38641 ttagcaatca gaaaatcctc ttaaagggtt atttggacag atcttgcatt tttttttatg
    38701 tattcaatta aaatcaaaaa gggaagaatc aacgaatttt atgtgatgaa acaaactcat
    38761 tcttctagca aatagattct ctttttgatt tctaagggaa tctttttata ctcttttgaa
    38821 gggtgcacaa atcctttgaa tctggtcccg tcgggtacca ttcccccaaa aaaccaatct
    38881 ttcaaacctt tcaaccaatt gatatgcccc gtagagccac ttttgctaaa atggagctat
    38941 ttcttgcaaa cccgcttcag atataaaact ttgcaatagt atctctcaat actcaaagtt
    39001 ttatattgat tttctaaatt cttgatctaa aaaaaaattg taaatttaag tattcaaata
    39061 atattgattc aaaattgttc aaatggggtt tttctcaaag atgttcattt ttatatatta
    39121 tcatatagaa tatagaattt aataagagaa gggcattttc acccagattt attttgaaat
    39181 taaaaaaatc ggataagtaa ataagtaaaa atgggtcgag gataggggga ctaaaactct
    39241 cacgattttt aagtcgacgg attttcctct gattaaaaat tgcattgttg ttggtattga
    39301 catgcggaat gggactctct cttttcttta ttctcgtcca attaatagtt cttaaaaaga
    39361 cctacagact atagagataa ttatttgatc aaacaaatat tcgatttttt attgaatgtg
    39421 gaattgcttc acaccaattc ttacaccctt catgtaaaaa atacaaaatt gatcaatttt
    39481 gttgataaag ggattccttt ttctataata gacactcaaa gtagtctgta tatttatcca
    39541 attaatctca ttctctttta gagtacactg attgagtaaa cttacttttc tttagttcaa
    39601 ttttagttta tagttaaaaa ggttacgaaa aaaaaaaagg ataaaattta tgtgaaataa
    39661 taaaaaagga gtttttatgt cgcgttaccg aggacctcgt ttcaaaaaaa tacgtcgtct
    39721 gggagcctta ccaggactaa caaataaagg acctagaacc aaaaacgacc ctagaaaaca
    39781 gttacgctcg gaaaaaaaat ctcaatattg tattcgtcta gaggaaaaac aaaaattgcg
    39841 gtttaattat ggtcttacag aacaacaatt acttaaatat gttcatattg ctggaaaagc
    39901 taaaaggtca acaggccgag ttttactaca attacttgaa atgcgtttgg ataacatcct
    39961 ctttcgattg ggtatggctt caactattcc tgcagcccgc caattggtaa accatagaca
    40021 tattttagtt aatagtcgta tagtagatat accaagttat tgctgcaaac cccgagatat
    40081 tattatgacg aagactgaac aaaaatttag aagtttgatt aaaaaatctc cggactcatc
    40141 tcctactgag aaattgccaa gtcatttaac cctccacccc cttcaatata aaggattagt
    40201 taatcaaata atagatagta agcgggtggg tttgaaagta aatgaattgt taatcgtaga
    40261 atattattcg cgtcagactt aaccctaact aatacctaaa agaaagtaaa ataacaagag
    40321 aaagagtggg ttcagataat tttgttctct cttgttgaag taaattaact gagggggtaa
    40381 gtaagataag tgtgggttgg atcaattttt ttttaatgtg tgtatctatg aaaagatcat
    40441 ttctttcaat ggaggaggtt tacaccttct tatatttcta catctaggat tcaacttgta
    40501 ccaaggatac taataggaac taaaccatta tggcgaggaa aggcttgact cagcgggaga
    40561 agaagagaca aaaattggaa cagaaatatc attttattcg tcgatcctta aaaaaggaac
    40621 taagaaaagt tacgtcattg agtgaaaaat gggaatttta tagaaagtta caatccccac
    40681 cacgaaatag tgcacctaca cgtcttcatc ggcgttgttt tgagaccggc agaccaagag
    40741 ctaattatcg agactttgga ctctctggtc atagactttg caaaatggtt aatacatgtt
    40801 tgttaccagg agcaacaaga tcgagttggt aagcattaac tcttgaattc tattctatgg
    40861 ttcatgattg gagaatgtcc ctctactata tccgtataaa tgggttattc tatttatacg
    40921 gatatggtag agggacatat tcaaccccta tttgtctatt agtttttaat tcctctctcc
    40981 gccgcggagt agagtagttt ggtagctcac aaggctcata accttgaggt cacgggttca
    41041 aatcctgtct ccgcaacatc ttgttgtcaa aaactttttg ttgattctgt taactaccac
    41101 ttgggtggtg gttaaaggaa aggggagtca aatgactccg cgatcacaga taagtatact
    41161 cacttcttta tcataatcat atttttttta atcctgcttg cagctgcacg agcccttcct
    41221 acgtgttaca aatgagctac gaagaagaag aatcctagaa caaaatgaga ggtgactaac
    41281 caatttatca gaaagacata attgactgca ttgatcttga cagctacaca atttttagaa
    41341 cctaaaggag cgcgagtcat atattcttct tttgtcaagg ttgtatatct ttttttaaaa
    41401 cctactcatc cttttggaac ccttagaggg gagcacaggg gtcccaaccc caaaatgcat
    41461 catttctaca ccccaaaaat gacttctcca gttgtggggg aacacattag attagatatt
    41521 gacctaaacc agttggccct tgatcggatc ccaggatccc gcaccaaaga cgtcggggaa
    41581 gggtaaatgc ttaagcttgg gaagtttttg gtccagtaag cctctaaaac tcactaggat
    41641 aagcggtatt attgaaatag aacttaacca tatgtgtcct ccgattaaat ctttgacttc
    41701 tctgggatga agtaagtcac ttcaaatagg ttcattgctc cgcagtccag aatataaaaa
    41761 aatccagcag cgctatacga gcccctaatt gtttatctga taaattgata agccgggggt
    41821 attttccgcc catcaaatga accagcggtt tcttggtcac ggccggcgaa agctaaagtt
    41881 tcattcaaga gtgttttcac gtggtagaac ctaataggaa atagaaatat aagggttttc
    41941 gtgaggctga tcttgagtca ccatcaaagc atgaatctcc ccgtttaaga gttaagagaa
    42001 tatttttgtg taaaaagtct taaattccgg atcttaagct gcatcaattt cccgaaaaac
    42061 aaaaccatac gcacataggt tcagggctag accaactact ccaagagtac tcatccataa
    42121 attggttact ggtataaata tctataatat acaaataaaa ttgaattctt aaaatagata
    42181 aatatttcta gttctattag actaaataat atatcattag atatagaaat ataatagagt
    42241 gcaaaacact gaatagtatg ataacggtta tgtaagtagg cccccatcgt ctagtggttc
    42301 aggacatctc tctttcgagg agacaatggg gattcgactt cccctggggg tagtaggggt
    42361 actgcggaaa ggaagtttat ctccataaga ctacatacaa gggagtaggg ggtgcgttcc
    42421 gaggtgtgaa gtgggagaga agggatgtca taattgggga agacttttct ttttcatatt
    42481 gaaggggtaa aaagaatgag agaaggtaag ctttttatta tcttatcatc ctgacgtcga
    42541 gctatttttc cgcaggacct ctcctacagt attgtcacca cagtagagtt taaccaccaa
    42601 gttcgggatg gattggtgtg gttcctctac gcctaggacc ccagaatatc aaaccatgaa
    42661 tgaagaaaga catgagagaa aaacatattg gctagtgccc caattcttga ctagaagggg
    42721 caccaaaggc tctgctccca tccccgtata gatagagggg gggaacaaag agttttttat
    42781 ttttccatgt tatcagacag agacttgaac aacgaaaatt gatggcgagt gtctgatcaa
    42841 tttgatcggg tcatgtagga acaaggttca agtctaccgg tctattagga tgcctcagct
    42901 gcatgcatca ctgcacttcc acttgacacc taccataatg ataaacgact cgtctcgccg
    42961 tgaccttctc ttgaattctc aaaacttctg tcgctccatc cccgtagggc ctcgctgtat
    43021 tgacttgtgc taccggaaac tctgggggga agtcggaata ggggagcact catcttgggg
    43081 tgggcttact acttagatgc tttcagcagt tatccgctcc acacttggct acccagcatt
    43141 taccatgggc acaataactg gtacaccaga ggtgcgtcct ttccggtcct ctcgtactag
    43201 gaaaaggtcc tctcaatgct ctagcgccca caccggatat ggaccgaact gtctcacgac
    43261 gttctgaacc cagctcacgt accgctttaa tgggcgaaca gcccaaccct tggaacatac
    43321 tacagcccca ggtggcgagg agccgacatc gaggtgccaa accttcccgt cgatgtgagc
    43381 tcttggggaa gatcagcctg ttatccctag agtaactttt atccgttgag cgacggcccc
    43441 tccacttggc accgtcggat cactaaggcc aactttcgtc cctgctcgac gggtgggtct
    43501 tgcagtcaag ctcccttctg cctttacact cgagggtcaa tctccatccg accctaggaa
    43561 acctttgcac gcctccgtta cctttttggg ggcctacgcc ccatagaaac tgtctacctg
    43621 agactgtccc ttgtcccgta gatcctgaca caaagttaga attcgagctc ttccagagtg
    43681 gtatctcacc gatggctcgg cccccccgga aggaggtctt cttcgccttc cacctaagct
    43741 gtgcaggaaa ggtccaaagc caatcccggg gaacagtgaa gcttcatagg gtctttctgt
    43801 ccaggtgcag gtagtccgca tcttcacaga catgtctatt tcaccgagcc tctctccgag
    43861 acagtgccca aatcgttacg cctttcgtgc gggtcggaac ttacccgaca aggaatttcg
    43921 ctaccttagg accgttatag ttacggccgc cgttcaccgg ggcttcggtc gttggctccc
    43981 gtttatagta atgaaaatgt gcaaaagctc tatttgcctc tgccattc
//
